# Supplementary material for: Synthesis, Structural Investigations, DNA/BSA Interactions, Molecular Docking Studies, and Anticancer Activity of a New 1,4-Disubstituted 1,2,3-Triazole Derivative
Source: ACS Omega. 2023 Aug 25;8(35):31839–56. doi: 10.1021/acsomega.3c03355 (PMC10483525; doi:10.1021/acsomega.3c03355)
Supplement: Supplementary file 2 — ao3c03355_si_002.cif [file ao3c03355_si_002.cif]

data_global

_audit_update_record
;
2021-04-01 # Formatted by publCIF

2022-12-07 # Formatted by IUCr publCIF
;
_publcif_datablock.id '{777f49b1-aff1-427b-ac21-bb2c40acba25}'

_publ_contact_author_name

;

'G\"okt\"urk, Tolga'

;

_publ_contact_author_address

;
Mu\(gla S\?itk\?i Ko\,cman University,
Department of Chemistry,
48000 Mu\(gla 
T\"urkiye
;

_publ_contact_author_phone     ?

_publ_contact_author_fax       ?

_publ_contact_author_email     tolgagokturk@mu.edu.tr
_publ_requested_journal        'ACS Omega'


_publ_section_title

;
Synthesis, Structural Investigations, DNA/BSA Interactions, Molecular Docking Studies and Anticancer Activity of a New 1,4-disubstitued 1,2,3-triazole Derivative
;


loop_
_publ_author_name
_publ_author_address
_publ_author_footnote
_publ_author_email
'G\"okt\"urk, Tolga'
;
Mu\(gla S\?itk\?i Ko\,cman University,
Department of Chemistry,
48000 Mu\(gla 
T\"urkiye
;
.
;
tolgagokturk@mu.edu.tr
;
'Sakall� \,Cetin, Esin'
;
Mu\(gla S\?itk\?i Ko\,cman University,
Department of Medical Biology,
48000 Mu\(gla 
T\"urkiye
;
.
;
?
;
'H\"okelek, Tuncer'
;
Hacettepe University,
Faculty of Engineering, 
Department of Physics,
06800 Beytepe
Ankara
T\"urkiye
;
.
;
merzifon@hacettepe.edu.tr
;
'Pekel, Hanife'
;
\.Istanbul Medipol University,
Department of Pharmacy Services,
Vocational School of Health Services,
34000 \.Istanbul 
T\"urkiye

\.Istanbul Medipol University,
Regenerative and Restorative Medicine Research Center (REMER),
Institute for Health Sciences and Technologies (SABITA),
34000 \.Istanbul  
T\"urkiye
;
.
;
?
;
'\,Sensoy, \"Ozge'
;
\.Istanbul Medipol University,
Regenerative and Restorative Medicine Research Center (REMER),
Institute for Health Sciences and Technologies (SABITA),
34000 \.Istanbul 
T\"urkiye

\.Istanbul Medipol University,
Department of Computer Engineering,
34000 \.Istanbul 
T\"urkiye
;
.
;
?
;
'Aksu, Ebru Nur'
;
Mu\(gla S\?itk\?i Ko\,cman University,
Department of Medical Biology,
48000 Mu\(gla 
T\"urkiye
;
.
;
?
;


_publ_section_abstract  
;
We report herein a new 1,2,3-triazole derivative, namely, 4-((1-(3,4-dichlorophenyl)-1H-1,2,3-triazol-4-yl)methoxy)-2-hydroxybenzaldehyde, which was synthesized by copper(I)-catalyzed azide alkyne cycloaddition (CuAAC). Its structure was elucidated by FTIR, ^1^H-NMR, ^13^C-NMR, UV-Vis and elemental analyses. Moreover, X-ray crystallography studies demonstrated that the compound adapted monoclinic crystal system with P 2~1~/c space group. The Hirshfeld surface analysis of the crystal structure indicated that hydrogen bonding and van der Waals interactions were the dominant interactions formed in the crystal packing. The volume of the crystal voids and the percentage of free spaces in the unit cell were calculated as 152.10 \%A^3^ and 9.80%, respectively. The evaluation of the energy frameworks indicated that the stabilization of the compound was dominated via dispersion energy contribution. The synthesized compound was investigated for its DNA/BSA binding activity using both in-vitro and in-silico techniques. Results revealed that binding of the compund with CT-DNA and BSA were mediated via intercalation and both polar and hydrophobic interactions, respectively. The anticancer activity of the compound was also tested by MTT assay using human cell lines including MDA-MB-231, LNCaP, Caco-2 and HEK-293. The compound exhibited more cytotoxic activity than cisplatin and etoposide on Caco-2 cancer cell lines with an IC50 value of 16.63 +- 0.27 \mM after 48 h. Annexin V suggested the induction of cell death by apoptosis. The compound 3 significantly increased the loss of MMP levels of Caco-2 cells and ROS assay proved that compound 3 could induce apoptosis by ROS generation.
;


#============================================================


 
data_shelx
 
_audit_creation_method            'SHELXL-2018/3'
_shelx_SHELXL_version_number      '2018/3'
_chemical_name_systematic         ?
_chemical_name_common             ?
_chemical_melting_point           ?
_chemical_formula_moiety           'C16 H11 Cl2 N3 O3'
_chemical_formula_sum
 'C16 H11 Cl2 N3 O3' 
_chemical_formula_weight          364.18

loop_
 _atom_type_symbol
 _atom_type_description
 _atom_type_scat_dispersion_real
 _atom_type_scat_dispersion_imag
 _atom_type_scat_source
 'C'  'C'   0.0033   0.0016
 'International Tables Vol C Tables 4.2.6.8 and 6.1.1.4'
 'H'  'H'   0.0000   0.0000
 'International Tables Vol C Tables 4.2.6.8 and 6.1.1.4'
 'Cl'  'Cl'   0.1484   0.1585
 'International Tables Vol C Tables 4.2.6.8 and 6.1.1.4'
 'N'  'N'   0.0061   0.0033
 'International Tables Vol C Tables 4.2.6.8 and 6.1.1.4'
 'O'  'O'   0.0106   0.0060
 'International Tables Vol C Tables 4.2.6.8 and 6.1.1.4'
 
_space_group_crystal_system       monoclinic
_space_group_IT_number            14
_space_group_name_H-M_alt         'P 21/c'
_space_group_name_Hall            '-P 2ybc'
 
_shelx_space_group_comment
;
The symmetry employed for this shelxl refinement is uniquely defined
by the following loop, which should always be used as a source of
symmetry information in preference to the above space-group names.
They are only intended as comments.
;
 
loop_
 _space_group_symop_operation_xyz
 'x, y, z'
 '-x, y+1/2, -z+1/2'
 '-x, -y, -z'
 'x, -y-1/2, z-1/2'
 
_cell_length_a                    18.0572(6)
_cell_length_b                    7.3509(3)
_cell_length_c                    12.1743(4)
_cell_angle_alpha                 90
_cell_angle_beta                  106.229(4)
_cell_angle_gamma                 90
_cell_volume                      1551.58(10)
_cell_formula_units_Z             4
_cell_measurement_temperature     273(2)
_cell_measurement_reflns_used     9979
_cell_measurement_theta_min       2.35
_cell_measurement_theta_max       25.66

_exptl_crystal_description       'block'
_exptl_crystal_colour            'colourless'
_exptl_crystal_density_meas       ?
_exptl_crystal_density_method     ?
_exptl_crystal_density_diffrn     1.559          
_exptl_crystal_F_000              744
_exptl_transmission_factor_min    ?
_exptl_transmission_factor_max    ?
_exptl_crystal_size_max           0.120
_exptl_crystal_size_mid           0.100
_exptl_crystal_size_min           0.050
_exptl_absorpt_coefficient_mu     0.439
_shelx_estimated_absorpt_T_min    0.949
_shelx_estimated_absorpt_T_max    0.978
_exptl_absorpt_correction_type    none
_exptl_absorpt_correction_T_min   ?
_exptl_absorpt_correction_T_max   ?
_exptl_absorpt_process_details    ?
_exptl_absorpt_special_details    ?
_diffrn_ambient_temperature       273(2)
_diffrn_radiation_wavelength      0.71073
_diffrn_radiation_type            MoK\a
_diffrn_source                    ?
_diffrn_measurement_device_type   'Bruker APEX II QUAZAR three-circle diffractometer'
_diffrn_measurement_method        '\f and \w scans'
_diffrn_detector_area_resol_mean  8.3333
_diffrn_reflns_number             43989
_diffrn_reflns_av_unetI/netI      0.0331
_diffrn_reflns_av_R_equivalents   0.0525
_diffrn_reflns_limit_h_min        -24
_diffrn_reflns_limit_h_max        24
_diffrn_reflns_limit_k_min        -9
_diffrn_reflns_limit_k_max        9
_diffrn_reflns_limit_l_min        -16
_diffrn_reflns_limit_l_max        16
_diffrn_reflns_theta_min          3.010
_diffrn_reflns_theta_max          28.292
_diffrn_reflns_theta_full         25.242
_diffrn_measured_fraction_theta_max   0.998
_diffrn_measured_fraction_theta_full  0.999
_diffrn_reflns_Laue_measured_fraction_max    0.998
_diffrn_reflns_Laue_measured_fraction_full   0.999
_diffrn_reflns_point_group_measured_fraction_max   0.998
_diffrn_reflns_point_group_measured_fraction_full  0.999
_reflns_number_total              3832
_reflns_number_gt                 2645
_reflns_threshold_expression      'I > 2\s(I)'
_reflns_Friedel_coverage          0.000
_reflns_Friedel_fraction_max      .
_reflns_Friedel_fraction_full     .
 
_reflns_special_details
;
 Reflections were merged by SHELXL according to the crystal
 class for the calculation of statistics and refinement.
 
 _reflns_Friedel_fraction is defined as the number of unique
 Friedel pairs measured divided by the number that would be
 possible theoretically, ignoring centric projections and
 systematic absences.
;
 
_computing_data_collection        '<i>APEX2</i> (Bruker, 2012)'
_computing_cell_refinement        '<i>SAINT</i> (Bruker, 2012)'
_computing_data_reduction         '<i>SAINT</i>'
_computing_structure_solution     'SHELXT 2018/2 (Sheldrick, 2018)'
_computing_structure_refinement   'SHELXL-2018/3 (Sheldrick, 2018)'
_computing_molecular_graphics     '<i>ORTEP-3</i> for Windows (Farrugia, 2012)'
_computing_publication_material   
'WinGX publication routines (Farrugia, 2012) and PLATON (Spek, 2009)'
_refine_special_details           ?
_refine_ls_structure_factor_coef  Fsqd
_refine_ls_matrix_type            full
_refine_ls_weighting_scheme       calc
_refine_ls_weighting_details
'w=1/[\s^2^(Fo^2^)+(0.0739P)^2^+1.2855P] where P=(Fo^2^+2Fc^2^)/3'
_atom_sites_solution_primary      ?
_atom_sites_solution_secondary    ?
_atom_sites_solution_hydrogens    mixed
_refine_ls_hydrogen_treatment     mixed
_refine_ls_extinction_method      none
_refine_ls_extinction_coef        .
_refine_ls_number_reflns          3832
_refine_ls_number_parameters      225
_refine_ls_number_restraints      0
_refine_ls_R_factor_all           0.0843
_refine_ls_R_factor_gt            0.0526
_refine_ls_wR_factor_ref          0.1579
_refine_ls_wR_factor_gt           0.1368
_refine_ls_goodness_of_fit_ref    1.039
_refine_ls_restrained_S_all       1.039
_refine_ls_shift/su_max           0.001
_refine_ls_shift/su_mean          0.000
 
loop_
 _atom_site_label
 _atom_site_type_symbol
 _atom_site_fract_x
 _atom_site_fract_y
 _atom_site_fract_z
 _atom_site_U_iso_or_equiv
 _atom_site_adp_type
 _atom_site_occupancy
 _atom_site_site_symmetry_order  
 _atom_site_calc_flag
 _atom_site_refinement_flags_posn
 _atom_site_refinement_flags_adp
 _atom_site_refinement_flags_occupancy
 _atom_site_disorder_assembly
 _atom_site_disorder_group
Cl1 Cl 0.73627(4) 0.54450(11) 0.88231(7) 0.0518(2) Uani 1 1 d . . . . .
Cl2 Cl 0.73173(5) 0.44525(12) 0.62534(8) 0.0619(3) Uani 1 1 d . . . . .
O1 O 0.22375(10) 0.5579(3) 0.67846(16) 0.0423(5) Uani 1 1 d . . . . .
O2 O -0.02888(12) 0.5853(3) 0.72739(17) 0.0510(6) Uani 1 1 d . . . . .
O3 O -0.13318(11) 0.7565(3) 0.56508(19) 0.0591(6) Uani 1 1 d . . . . .
N1 N 0.45014(11) 0.4011(3) 0.77991(16) 0.0288(4) Uani 1 1 d . . . . .
N2 N 0.45337(11) 0.3581(3) 0.88831(17) 0.0363(5) Uani 1 1 d . . . . .
N3 N 0.38380(12) 0.3754(3) 0.89924(18) 0.0393(5) Uani 1 1 d . . . . .
C1 C 0.51902(13) 0.4034(3) 0.7439(2) 0.0281(5) Uani 1 1 d . . . . .
C2 C 0.51657(15) 0.3534(3) 0.6329(2) 0.0349(6) Uani 1 1 d . . . . .
H2 H 0.470780 0.313008 0.582502 0.042 Uiso 1 1 calc R U . . .
C3 C 0.58263(16) 0.3643(4) 0.5989(2) 0.0404(6) Uani 1 1 d . . . . .
H3 H 0.581541 0.331653 0.524617 0.048 Uiso 1 1 calc R U . . .
C4 C 0.65071(15) 0.4232(3) 0.6736(2) 0.0373(6) Uani 1 1 d . . . . .
C5 C 0.65297(13) 0.4684(3) 0.7852(2) 0.0341(5) Uani 1 1 d . . . . .
C6 C 0.58673(13) 0.4590(3) 0.8215(2) 0.0308(5) Uani 1 1 d . . . . .
H6 H 0.587884 0.489411 0.896081 0.037 Uiso 1 1 calc R U . . .
C7 C 0.37731(13) 0.4452(3) 0.7203(2) 0.0334(5) Uani 1 1 d . . . . .
H7 H 0.359567 0.479003 0.643846 0.040 Uiso 1 1 calc R U . . .
C8 C 0.33566(13) 0.4288(3) 0.7977(2) 0.0316(5) Uani 1 1 d . . . . .
C9 C 0.25153(14) 0.4609(4) 0.7833(2) 0.0380(6) Uani 1 1 d . . . . .
H9A H 0.224459 0.346168 0.779964 0.046 Uiso 1 1 calc R U . . .
H9B H 0.244165 0.531786 0.846594 0.046 Uiso 1 1 calc R U . . .
C10 C 0.14813(13) 0.6052(3) 0.6452(2) 0.0326(5) Uani 1 1 d . . . . .
C11 C 0.09687(14) 0.5695(4) 0.7084(2) 0.0344(6) Uani 1 1 d . . . . .
H11 H 0.113154 0.510028 0.778451 0.041 Uiso 1 1 calc R U . . .
C12 C 0.02037(14) 0.6245(4) 0.6650(2) 0.0337(5) Uani 1 1 d . . . . .
C13 C -0.00398(13) 0.7157(3) 0.5605(2) 0.0334(5) Uani 1 1 d . . . . .
C14 C 0.04937(15) 0.7477(4) 0.4986(2) 0.0380(6) Uani 1 1 d . . . . .
H14 H 0.033428 0.806822 0.428379 0.046 Uiso 1 1 calc R U . . .
C15 C 0.12453(14) 0.6936(4) 0.5394(2) 0.0379(6) Uani 1 1 d . . . . .
H15 H 0.159467 0.715383 0.497414 0.046 Uiso 1 1 calc R U . . .
C16 C -0.08312(16) 0.7754(4) 0.5156(3) 0.0442(7) Uani 1 1 d . . . . .
H2A H -0.0702(19) 0.612(4) 0.689(3) 0.049(9) Uiso 1 1 d . . . . .
H16 H -0.0948(17) 0.842(4) 0.449(3) 0.049(9) Uiso 1 1 d . . . . .
 
loop_
 _atom_site_aniso_label
 _atom_site_aniso_U_11
 _atom_site_aniso_U_22
 _atom_site_aniso_U_33
 _atom_site_aniso_U_23
 _atom_site_aniso_U_13
 _atom_site_aniso_U_12
Cl1 0.0265(3) 0.0657(5) 0.0546(4) 0.0013(4) -0.0027(3) -0.0054(3)
Cl2 0.0493(4) 0.0724(6) 0.0755(6) -0.0013(4) 0.0365(4) -0.0007(4)
O1 0.0252(8) 0.0601(12) 0.0400(10) 0.0125(9) 0.0063(7) 0.0070(8)
O2 0.0326(10) 0.0840(17) 0.0376(11) 0.0018(10) 0.0120(9) 0.0049(11)
O3 0.0338(10) 0.0817(16) 0.0588(13) -0.0093(12) 0.0082(10) 0.0153(10)
N1 0.0261(9) 0.0305(10) 0.0270(10) 0.0021(8) 0.0027(8) 0.0002(8)
N2 0.0277(10) 0.0518(14) 0.0269(10) 0.0071(9) 0.0038(8) 0.0032(9)
N3 0.0305(11) 0.0531(14) 0.0321(11) 0.0052(10) 0.0053(9) 0.0037(10)
C1 0.0277(11) 0.0267(12) 0.0291(11) 0.0023(9) 0.0065(9) 0.0020(9)
C2 0.0385(13) 0.0326(13) 0.0306(12) -0.0030(10) 0.0049(10) -0.0039(11)
C3 0.0488(15) 0.0386(15) 0.0358(14) -0.0019(11) 0.0152(12) 0.0004(12)
C4 0.0375(13) 0.0325(14) 0.0468(15) 0.0033(11) 0.0198(11) 0.0049(11)
C5 0.0264(11) 0.0307(13) 0.0414(14) 0.0017(11) 0.0029(10) 0.0014(10)
C6 0.0281(11) 0.0302(12) 0.0325(12) -0.0014(10) 0.0057(9) 0.0011(10)
C7 0.0272(11) 0.0385(14) 0.0295(12) 0.0047(10) -0.0004(9) 0.0021(10)
C8 0.0268(11) 0.0315(13) 0.0329(12) 0.0008(10) 0.0025(9) 0.0012(9)
C9 0.0295(12) 0.0456(15) 0.0371(13) 0.0078(12) 0.0063(10) 0.0069(11)
C10 0.0260(11) 0.0361(13) 0.0324(12) -0.0025(10) 0.0029(9) 0.0003(10)
C11 0.0310(12) 0.0418(14) 0.0278(12) 0.0025(10) 0.0038(10) 0.0037(10)
C12 0.0291(12) 0.0405(14) 0.0304(12) -0.0061(11) 0.0062(9) 0.0001(10)
C13 0.0275(12) 0.0361(13) 0.0319(12) -0.0077(10) 0.0007(9) 0.0020(10)
C14 0.0391(14) 0.0382(14) 0.0315(13) 0.0040(11) 0.0010(10) 0.0024(11)
C15 0.0330(13) 0.0456(15) 0.0345(13) 0.0037(11) 0.0082(10) -0.0017(11)
C16 0.0372(15) 0.0459(17) 0.0423(15) -0.0059(13) -0.0009(12) 0.0102(12)
 
_geom_special_details
;
 All esds (except the esd in the dihedral angle between two l.s. planes)
 are estimated using the full covariance matrix.  The cell esds are taken
 into account individually in the estimation of esds in distances, angles
 and torsion angles; correlations between esds in cell parameters are only
 used when they are defined by crystal symmetry.  An approximate (isotropic)
 treatment of cell esds is used for estimating esds involving l.s. planes.
;
 
loop_
 _geom_bond_atom_site_label_1
 _geom_bond_atom_site_label_2
 _geom_bond_distance
 _geom_bond_site_symmetry_2
 _geom_bond_publ_flag
Cl1 C5 1.726(2) . ?
Cl2 C4 1.730(3) . ?
O1 C10 1.356(3) . ?
O1 C9 1.425(3) . ?
O2 C12 1.352(3) . ?
O2 H2A 0.79(3) . ?
O3 C16 1.226(4) . ?
N1 N2 1.342(3) . ?
N1 C7 1.352(3) . ?
N1 C1 1.430(3) . ?
N2 N3 1.306(3) . ?
N3 C8 1.355(3) . ?
C1 C6 1.382(3) . ?
C1 C2 1.388(3) . ?
C2 C3 1.370(4) . ?
C2 H2 0.9300 . ?
C3 C4 1.379(4) . ?
C3 H3 0.9300 . ?
C4 C5 1.388(4) . ?
C5 C6 1.388(3) . ?
C6 H6 0.9300 . ?
C7 C8 1.365(4) . ?
C7 H7 0.9300 . ?
C8 C9 1.498(3) . ?
C9 H9A 0.9700 . ?
C9 H9B 0.9700 . ?
C10 C11 1.384(3) . ?
C10 C15 1.399(3) . ?
C11 C12 1.394(3) . ?
C11 H11 0.9300 . ?
C12 C13 1.396(4) . ?
C13 C14 1.399(4) . ?
C13 C16 1.448(3) . ?
C14 C15 1.367(3) . ?
C14 H14 0.9300 . ?
C15 H15 0.9300 . ?
C16 H16 0.92(3) . ?
 
loop_
 _geom_angle_atom_site_label_1
 _geom_angle_atom_site_label_2
 _geom_angle_atom_site_label_3
 _geom_angle
 _geom_angle_site_symmetry_1
 _geom_angle_site_symmetry_3
 _geom_angle_publ_flag
C10 O1 C9 117.9(2) . . ?
C12 O2 H2A 106(2) . . ?
N2 N1 C7 110.63(19) . . ?
N2 N1 C1 120.14(18) . . ?
C7 N1 C1 129.2(2) . . ?
N3 N2 N1 107.37(18) . . ?
N2 N3 C8 109.0(2) . . ?
C6 C1 C2 121.7(2) . . ?
C6 C1 N1 118.2(2) . . ?
C2 C1 N1 120.1(2) . . ?
C3 C2 C1 119.0(2) . . ?
C3 C2 H2 120.5 . . ?
C1 C2 H2 120.5 . . ?
C2 C3 C4 120.6(2) . . ?
C2 C3 H3 119.7 . . ?
C4 C3 H3 119.7 . . ?
C3 C4 C5 119.9(2) . . ?
C3 C4 Cl2 119.2(2) . . ?
C5 C4 Cl2 120.9(2) . . ?
C6 C5 C4 120.5(2) . . ?
C6 C5 Cl1 117.5(2) . . ?
C4 C5 Cl1 122.0(2) . . ?
C1 C6 C5 118.3(2) . . ?
C1 C6 H6 120.9 . . ?
C5 C6 H6 120.9 . . ?
N1 C7 C8 104.5(2) . . ?
N1 C7 H7 127.8 . . ?
C8 C7 H7 127.8 . . ?
N3 C8 C7 108.5(2) . . ?
N3 C8 C9 121.6(2) . . ?
C7 C8 C9 129.9(2) . . ?
O1 C9 C8 106.0(2) . . ?
O1 C9 H9A 110.5 . . ?
C8 C9 H9A 110.5 . . ?
O1 C9 H9B 110.5 . . ?
C8 C9 H9B 110.5 . . ?
H9A C9 H9B 108.7 . . ?
O1 C10 C11 124.0(2) . . ?
O1 C10 C15 114.6(2) . . ?
C11 C10 C15 121.4(2) . . ?
C10 C11 C12 118.7(2) . . ?
C10 C11 H11 120.6 . . ?
C12 C11 H11 120.6 . . ?
O2 C12 C11 117.6(2) . . ?
O2 C12 C13 121.7(2) . . ?
C11 C12 C13 120.7(2) . . ?
C12 C13 C14 118.9(2) . . ?
C12 C13 C16 121.0(2) . . ?
C14 C13 C16 120.1(2) . . ?
C15 C14 C13 121.2(2) . . ?
C15 C14 H14 119.4 . . ?
C13 C14 H14 119.4 . . ?
C14 C15 C10 119.0(2) . . ?
C14 C15 H15 120.5 . . ?
C10 C15 H15 120.5 . . ?
O3 C16 C13 124.5(3) . . ?
O3 C16 H16 118.3(19) . . ?
C13 C16 H16 117.0(19) . . ?
 
loop_
 _geom_torsion_atom_site_label_1
 _geom_torsion_atom_site_label_2
 _geom_torsion_atom_site_label_3
 _geom_torsion_atom_site_label_4
 _geom_torsion
 _geom_torsion_site_symmetry_1
 _geom_torsion_site_symmetry_2
 _geom_torsion_site_symmetry_3
 _geom_torsion_site_symmetry_4
 _geom_torsion_publ_flag
C7 N1 N2 N3 -0.5(3) . . . . ?
C1 N1 N2 N3 176.8(2) . . . . ?
N1 N2 N3 C8 0.2(3) . . . . ?
N2 N1 C1 C6 -34.6(3) . . . . ?
C7 N1 C1 C6 142.2(3) . . . . ?
N2 N1 C1 C2 146.4(2) . . . . ?
C7 N1 C1 C2 -36.9(4) . . . . ?
C6 C1 C2 C3 -1.8(4) . . . . ?
N1 C1 C2 C3 177.2(2) . . . . ?
C1 C2 C3 C4 0.3(4) . . . . ?
C2 C3 C4 C5 1.3(4) . . . . ?
C2 C3 C4 Cl2 -177.0(2) . . . . ?
C3 C4 C5 C6 -1.6(4) . . . . ?
Cl2 C4 C5 C6 176.70(19) . . . . ?
C3 C4 C5 Cl1 -179.5(2) . . . . ?
Cl2 C4 C5 Cl1 -1.2(3) . . . . ?
C2 C1 C6 C5 1.6(4) . . . . ?
N1 C1 C6 C5 -177.4(2) . . . . ?
C4 C5 C6 C1 0.1(4) . . . . ?
Cl1 C5 C6 C1 178.15(18) . . . . ?
N2 N1 C7 C8 0.5(3) . . . . ?
C1 N1 C7 C8 -176.5(2) . . . . ?
N2 N3 C8 C7 0.1(3) . . . . ?
N2 N3 C8 C9 -179.8(2) . . . . ?
N1 C7 C8 N3 -0.4(3) . . . . ?
N1 C7 C8 C9 179.5(2) . . . . ?
C10 O1 C9 C8 -179.7(2) . . . . ?
N3 C8 C9 O1 165.5(2) . . . . ?
C7 C8 C9 O1 -14.4(4) . . . . ?
C9 O1 C10 C11 1.9(4) . . . . ?
C9 O1 C10 C15 -177.6(2) . . . . ?
O1 C10 C11 C12 -179.8(2) . . . . ?
C15 C10 C11 C12 -0.3(4) . . . . ?
C10 C11 C12 O2 178.9(2) . . . . ?
C10 C11 C12 C13 -0.7(4) . . . . ?
O2 C12 C13 C14 -178.2(2) . . . . ?
C11 C12 C13 C14 1.4(4) . . . . ?
O2 C12 C13 C16 1.2(4) . . . . ?
C11 C12 C13 C16 -179.2(2) . . . . ?
C12 C13 C14 C15 -0.9(4) . . . . ?
C16 C13 C14 C15 179.6(3) . . . . ?
C13 C14 C15 C10 -0.2(4) . . . . ?
O1 C10 C15 C14 -179.7(2) . . . . ?
C11 C10 C15 C14 0.8(4) . . . . ?
C12 C13 C16 O3 2.1(4) . . . . ?
C14 C13 C16 O3 -178.4(3) . . . . ?
 
loop_
_geom_hbond_atom_site_label_D
_geom_hbond_atom_site_label_H
_geom_hbond_atom_site_label_A
_geom_hbond_distance_DH
_geom_hbond_distance_HA
_geom_hbond_distance_DA
_geom_hbond_angle_DHA
_geom_hbond_site_symmetry_A
_geom_hbond_publ_flag
#
#D   H   A   D - H  H...A   D...A    D - H...A  symm(A)
#
O2      H2A     O3         0.76(4)    1.96(3)   2.637(3)     149(4)     .   yes
C2      H2      N2          0.9300     2.6200   3.269(3)     128.00   4_565 yes
C6      H6      N3          0.9300     2.6000   3.509(3)     167.00   3_667 yes
C14     H14     O2          0.9300     2.5200   3.434(3)     168.00   4_575 yes

_refine_diff_density_max    0.964
_refine_diff_density_min   -0.468
_refine_diff_density_rms    0.061

_shelx_res_file
;
TITL 9_a.res in P2(1)/c
    shelx.res
    created by SHELXL-2018/3 at 14:43:45 on 08-Feb-2023
CELL  0.71073  18.0572   7.3509  12.1743   90.000  106.229   90.000
ZERR     4.00   0.0006   0.0003   0.0004    0.000    0.004    0.000
LATT   1
SYMM  - X, 1/2 + Y, 1/2 - Z
SFAC  C    H    CL   N    O
UNIT  64 44 8 12 12
MERG   2
OMIT    -4.00 180.00
OMIT     1   0   0
FMAP   2
PLAN   20
SIZE     0.050   0.100   0.120
ACTA
BOND   $H
CONF
LIST   4
L.S.  10
TEMP     0.00
WGHT    0.073900    1.285500
FVAR       0.56910
CL1   3    0.736266    0.544500    0.882309    11.00000    0.02655    0.06572 =
         0.05462    0.00125   -0.00266   -0.00538
CL2   3    0.731734    0.445248    0.625340    11.00000    0.04930    0.07241 =
         0.07550   -0.00130    0.03654   -0.00067
O1    5    0.223745    0.557900    0.678462    11.00000    0.02521    0.06009 =
         0.03999    0.01247    0.00625    0.00700
O2    5   -0.028879    0.585278    0.727395    11.00000    0.03263    0.08401 =
         0.03756    0.00176    0.01198    0.00494
O3    5   -0.133181    0.756462    0.565079    11.00000    0.03377    0.08174 =
         0.05878   -0.00929    0.00818    0.01526
N1    4    0.450142    0.401097    0.779912    11.00000    0.02612    0.03048 =
         0.02700    0.00207    0.00272    0.00020
N2    4    0.453367    0.358130    0.888311    11.00000    0.02767    0.05184 =
         0.02694    0.00706    0.00380    0.00316
N3    4    0.383799    0.375415    0.899235    11.00000    0.03051    0.05312 =
         0.03211    0.00521    0.00533    0.00365
C1    1    0.519016    0.403450    0.743855    11.00000    0.02771    0.02673 =
         0.02909    0.00231    0.00653    0.00204
C2    1    0.516572    0.353364    0.632932    11.00000    0.03852    0.03258 =
         0.03065   -0.00300    0.00486   -0.00387
AFIX  43
H2    2    0.470780    0.313008    0.582502    11.00000   -1.20000
AFIX   0
C3    1    0.582633    0.364273    0.598861    11.00000    0.04881    0.03860 =
         0.03578   -0.00187    0.01525    0.00040
AFIX  43
H3    2    0.581541    0.331653    0.524617    11.00000   -1.20000
AFIX   0
C4    1    0.650712    0.423162    0.673621    11.00000    0.03746    0.03247 =
         0.04679    0.00327    0.01975    0.00488
C5    1    0.652966    0.468389    0.785197    11.00000    0.02637    0.03070 =
         0.04135    0.00174    0.00286    0.00143
C6    1    0.586729    0.459042    0.821464    11.00000    0.02808    0.03018 =
         0.03253   -0.00140    0.00568    0.00108
AFIX  43
H6    2    0.587884    0.489411    0.896081    11.00000   -1.20000
AFIX   0
C7    1    0.377309    0.445173    0.720337    11.00000    0.02717    0.03853 =
         0.02947    0.00474   -0.00038    0.00206
AFIX  43
H7    2    0.359567    0.479003    0.643846    11.00000   -1.20000
AFIX   0
C8    1    0.335659    0.428846    0.797734    11.00000    0.02677    0.03151 =
         0.03291    0.00084    0.00245    0.00115
C9    1    0.251529    0.460903    0.783265    11.00000    0.02949    0.04555 =
         0.03706    0.00775    0.00633    0.00686
AFIX  23
H9A   2    0.224459    0.346168    0.779964    11.00000   -1.20000
H9B   2    0.244165    0.531786    0.846594    11.00000   -1.20000
AFIX   0
C10   1    0.148126    0.605156    0.645225    11.00000    0.02604    0.03610 =
         0.03242   -0.00254    0.00290    0.00028
C11   1    0.096871    0.569517    0.708397    11.00000    0.03102    0.04175 =
         0.02779    0.00252    0.00383    0.00367
AFIX  43
H11   2    0.113154    0.510028    0.778451    11.00000   -1.20000
AFIX   0
C12   1    0.020367    0.624491    0.665020    11.00000    0.02907    0.04045 =
         0.03040   -0.00605    0.00620    0.00010
C13   1   -0.003981    0.715703    0.560475    11.00000    0.02745    0.03610 =
         0.03195   -0.00770    0.00069    0.00199
C14   1    0.049374    0.747690    0.498590    11.00000    0.03907    0.03817 =
         0.03150    0.00404    0.00097    0.00242
AFIX  43
H14   2    0.033428    0.806822    0.428379    11.00000   -1.20000
AFIX   0
C15   1    0.124533    0.693642    0.539396    11.00000    0.03296    0.04558 =
         0.03449    0.00372    0.00818   -0.00167
AFIX  43
H15   2    0.159467    0.715383    0.497414    11.00000   -1.20000
AFIX   0
C16   1   -0.083121    0.775373    0.515629    11.00000    0.03721    0.04586 =
         0.04230   -0.00592   -0.00087    0.01017
H2A   2   -0.070158    0.611857    0.689094    11.00000    0.04918
H16   2   -0.094836    0.842177    0.449059    11.00000    0.04933
HKLF    4


REM  9_a.res in P2(1)/c
REM wR2 = 0.1579, GooF = S = 1.039, Restrained GooF = 1.039 for all data
REM R1 = 0.0526 for 2645 Fo > 4sig(Fo) and 0.0843 for all 3832 data
REM 225 parameters refined using 0 restraints

END

WGHT      0.0739      1.2856

REM Highest difference peak  0.964,  deepest hole -0.468,  1-sigma level  0.061
Q1    1   0.7722  0.4639  0.7120  11.00000  0.05    0.96
Q2    1   0.6335  0.3231  0.5173  11.00000  0.05    0.90
Q3    1   0.0589  0.5868  0.6828  11.00000  0.05    0.35
Q4    1   0.2931  0.4430  0.7833  11.00000  0.05    0.31
Q5    1  -0.0411  0.7421  0.5428  11.00000  0.05    0.29
Q6    1   0.4843  0.3985  0.7593  11.00000  0.05    0.26
Q7    1   0.6214  0.3669  0.6423  11.00000  0.05    0.26
Q8    1   0.3510  0.4446  0.7575  11.00000  0.05    0.26
Q9    1   0.6800  0.4795  0.8423  11.00000  0.05    0.25
Q10   1   0.5576  0.3787  0.6464  11.00000  0.05    0.23
Q11   1   0.0232  0.7477  0.5399  11.00000  0.05    0.22
Q12   1   0.1227  0.6007  0.6820  11.00000  0.05    0.22
Q13   1   0.0080  0.6575  0.6037  11.00000  0.05    0.21
Q14   1   0.5211  0.3737  0.6888  11.00000  0.05    0.21
Q15   1  -0.1570  0.7740  0.5602  11.00000  0.05    0.20
Q16   1   0.6792  0.4398  0.7374  11.00000  0.05    0.20
Q17   1   0.5542  0.3955  0.7949  11.00000  0.05    0.20
Q18   1   0.6138  0.4809  0.7949  11.00000  0.05    0.19
Q19   1   0.4212  0.4408  0.7502  11.00000  0.05    0.18
Q20   1   0.1833  0.5859  0.6595  11.00000  0.05    0.17
;
_shelx_res_checksum   50007

_shelx_hkl_file
;
   0   0  -1    0.00    0.20
   0   0  -1    0.40    0.30
   0   0   1    0.30    0.40
   0   0   1    0.20    0.40
   0   0   1    0.30    0.20
   0   0  -1   -0.30    0.30
   0   0  -1   -0.20    0.30
   0   0  -1    0.10    0.40
   0   0  -2 3524.35  116.99
   0   0   2 3504.95  116.99
   0   0   2 3436.36  117.19
   0   0   2 3534.35  116.19
   0   0   2 3484.85  116.99
   0   0  -2 3414.46  116.79
   0   0  -2 3532.15  117.19
   0   0  -2 3408.56  116.09
   0   0  -3    0.80    0.90
   0   0  -3    0.00    0.90
   0   0  -3    0.30    1.10
   0   0  -3    0.20    1.00
   0   0  -3   -1.40    0.50
   0   0   3    0.90    1.20
   0   0   3    1.90    0.80
   0   0   3    0.30    0.90
   0   0   3    1.30    1.10
   0   0   3   -0.20    1.10
   0   0  -3   -0.80    0.60
   0   0   3   -0.70    1.00
   0   0  -4  794.42   29.90
   0   0  -4  810.62   29.90
   0   0  -4  781.52   30.20
   0   0  -4  822.42   31.70
   0   0  -4  795.12   28.10
   0   0   4  869.41   31.80
   0   0  -4  794.42   29.40
   0   0   4  775.22   29.70
   0   0   4  766.12   29.60
   0   0   4  819.12   30.40
   0   0   4  786.32   28.20
   0   0   4  793.12   29.80
   0   0   4  780.02   31.50
   0   0   5    1.40    1.60
   0   0  -5    0.40    1.80
   0   0  -5    0.00    1.00
   0   0  -5    2.00    1.50
   0   0   5    1.00    1.10
   0   0   5   -2.20    1.40
   0   0  -5    2.10    1.60
   0   0  -5    0.00    1.40
   0   0   5   -0.40    1.40
   0   0   5    0.60    1.70
   0   0   5    3.20    2.20
   0   0  -5    2.30    1.90
   0   0  -6   43.60    5.30
   0   0   6   41.20    5.30
   0   0  -6   47.70    4.60
   0   0  -6   51.79    5.30
   0   0   6   47.50    4.70
   0   0   6   51.59    4.90
   0   0  -6   41.30    5.40
   0   0   6   48.20    3.50
   0   0   6   49.10    5.80
   0   0  -6   56.79    5.10
   0   0   6   48.90    5.60
   0   0   6   53.59    7.30
   0   0   7   -0.60    2.00
   0   0   7    4.20    3.30
   0   0   7    4.20    2.80
   0   0   7   -0.40    1.30
   0   0   7    0.80    2.10
   0   0   7    4.10    2.90
   0   0  -7    2.00    2.40
   0   0  -7    3.10    2.30
   0   0  -7   -0.90    2.60
   0   0  -7    0.50    2.70
   0   0  -7    2.50    2.70
   0   0   7   -0.80    2.60
   0   0   8  310.67   19.30
   0   0   8  361.46   17.70
   0   0   8  292.57   18.90
   0   0  -8  343.57   16.70
   0   0  -8  334.07   17.80
   0   0   8  319.17   16.80
   0   0   8  335.07   17.20
   0   0   8  372.66   18.50
   0   0   9   -1.10    2.80
   0   0   9    4.40    4.40
   0   0  -9    1.30    4.50
   0   0  -9    1.10    2.90
   0   0   9    0.10    2.90
   0   0  -9    0.20    3.10
   0   0  -9   -4.60    3.30
   0   0  -9   -5.40    3.80
   0   0   9    2.60    3.10
   0   0   9    0.30    4.40
   0   0 -10  165.58   13.10
   0   0  10  153.78   15.40
   0   0  10  171.58   13.10
   0   0  10  148.99   11.80
   0   0  10  168.08   12.20
   0   0 -10  178.78   12.40
   0   0  11    0.70    4.30
   0   0  11   -6.00    3.10
   0   0 -11    3.20    5.30
   0   0  11   -4.30    4.70
   0   0 -11    5.10    4.20
   0   0 -11   -0.30    4.70
   0   0 -12  139.39   12.80
   0   0 -12  135.29   11.30
   0   0  12  137.49   14.00
   0   0  12  152.58   16.70
   0   0 -12  132.09   13.50
   0   0  12  116.69   10.30
   0   0  13   -4.00    5.40
   0   0 -13    9.40    7.60
   0   0  13    2.80    6.70
   0   0 -13   -4.50    5.40
   0   0 -13    2.50    5.90
   0   0  14   -3.00    7.90
   0   0  14   -0.80    6.70
   0   0 -14   -8.50    7.20
   0   0  15   12.40    8.90
   0   0 -15    9.70    9.30
   0   1   0    3.10    1.00
   0   1   0    2.50    0.80
   0   1   0    3.00    0.80
   0  -1   0    0.20    0.60
   0  -1   0    0.90    0.70
   0  -1   0    1.00    0.80
   0  -1   0    0.10    0.60
   0   1  -1  140.79    6.50
   0   1   1  134.49    5.00
   0   1   1  135.69    5.20
   0   1  -1  132.59    5.30
   0   1   1  135.99    5.70
   0   1  -1  139.89    6.30
   0   1  -1  134.49    5.40
   0   1  -1  139.69    5.30
   0   1  -1  141.09    5.70
   0   1  -1  134.19    6.20
   0   1   1  140.39    5.20
   0   1   1  135.09    6.10
   0  -1  -1  118.09    5.90
   0  -1   1  124.29    6.10
   0  -1   1  127.19    6.10
   0   1   2 1022.30   35.40
   0   1   2 1002.10   34.50
   0   1  -2  996.60   36.30
   0   1  -2 1032.70   36.40
   0   1   2 1026.40   35.50
   0   1   2 1046.90   35.30
   0   1  -2  921.11   35.40
   0   1  -2 1015.70   35.30
   0   1   2 1025.10   34.60
   0   1  -2 1011.70   35.60
   0   1  -2 1015.80   35.60
   0   1   2 1016.70   36.20
   0  -1  -2 1023.70   35.30
   0  -1   2 1002.90   35.40
   0  -1  -2 1014.00   35.30
   0  -1   2 1013.10   36.00
   0  -1  -2 1029.20   34.20
   0  -1   2 1026.30   35.40
   0  -1   2 1013.10   35.30
   0  -1  -2 1013.60   35.30
   0  -1   2 1013.70   36.40
   0  -1   2 1037.40   35.50
   0  -1  -2 1020.30   36.10
   0   1  -3  340.57   14.00
   0   1   3  327.87   12.90
   0   1   3  334.87   13.80
   0   1  -3  325.27   13.40
   0   1  -3  346.57   14.60
   0   1  -3  360.16   14.20
   0   1   3  339.77   13.40
   0   1  -3  339.87   14.00
   0   1  -3  362.06   14.30
   0   1   3  357.06   14.10
   0   1  -3  338.47   14.00
   0   1   3  328.17   14.20
   0  -1   3  339.57   15.30
   0  -1   3  305.87   13.90
   0  -1   3  326.57   14.40
   0  -1  -3  325.07   14.20
   0  -1  -3  347.07   13.70
   0  -1  -3  341.37   14.00
   0  -1  -3  334.07   13.30
   0  -1  -3  351.36   13.50
   0  -1   3  347.37   14.00
   0  -1  -3  334.37   12.20
   0  -1   3  336.27   13.90
   0  -1   3  342.07   13.60
   0  -1  -3  321.07   13.60
   0  -1   3  337.47   13.90
   0   1   4   14.00    2.70
   0   1  -4   13.10    2.50
   0   1  -4   15.30    2.70
   0   1   4   14.30    2.30
   0   1   4   16.30    2.90
   0   1  -4   15.30    2.80
   0   1  -4   11.90    2.90
   0   1  -4   11.30    2.20
   0   1   4   14.30    2.40
   0  -1  -4   15.10    2.70
   0  -1   4   12.80    2.60
   0  -1  -4   13.90    2.30
   0  -1   4   14.20    2.60
   0  -1   4   16.00    2.70
   0  -1   4   13.90    3.00
   0  -1  -4   12.40    2.40
   0  -1  -4   13.10    2.50
   0  -1  -4   13.30    2.10
   0  -1   4   15.50    2.60
   0  -1   4   16.40    3.00
   0  -1  -4   17.40    2.60
   0   1   5  152.08    8.20
   0   1   5  176.08    8.70
   0   1   5  163.18    9.30
   0   1  -5  155.38    8.60
   0   1  -5  163.38    9.40
   0   1  -5  153.48    9.10
   0   1  -5  161.18    8.60
   0   1   5  156.58    9.20
   0   1  -5  167.98    9.80
   0   1   5  157.58    9.20
   0   1  -5  141.79    8.50
   0  -1  -5  144.19    8.70
   0  -1   5  161.88    9.10
   0  -1   5  145.09    9.20
   0  -1  -5  170.38    8.20
   0  -1  -5  163.88    9.10
   0  -1   5  167.38    8.80
   0  -1   5  161.58    8.70
   0  -1  -5  158.48    8.40
   0  -1  -5  164.58    9.50
   0  -1   5  157.18    9.70
   0  -1   5  165.08    9.30
   0   1  -6 1202.58   46.30
   0   1  -6 1221.38   45.30
   0   1  -6 1205.48   46.10
   0   1   6 1240.78   45.20
   0   1   6 1260.97   46.40
   0   1  -6 1226.48   45.50
   0   1  -6 1244.98   46.80
   0   1   6 1176.28   46.00
   0   1   6 1221.68   46.40
   0   1  -6 1157.98   44.30
   0  -1  -6 1254.07   44.50
   0  -1   6 1254.17   44.80
   0  -1  -6 1234.88   44.90
   0  -1   6 1283.67   46.40
   0  -1   6 1220.38   45.10
   0  -1   6 1164.58   45.80
   0  -1  -6 1206.48   45.70
   0  -1   6 1230.48   46.40
   0  -1  -6 1230.68   46.40
   0  -1  -6 1269.07   46.10
   0  -1   6 1083.39   46.40
   0   1  -7  159.18   10.00
   0   1  -7  158.18    9.00
   0   1   7  170.68   10.70
   0   1   7  147.29   10.50
   0   1   7  153.38   10.50
   0   1   7  159.68   11.00
   0   1  -7  170.58   11.00
   0   1  -7  152.78   10.50
   0   1  -7  150.28    9.60
   0   1   7  163.98    9.60
   0  -1  -7  155.18    9.20
   0  -1   7  159.18   10.50
   0  -1   7  139.19   10.80
   0  -1  -7  176.88   11.10
   0  -1   7  169.98   10.10
   0  -1  -7  163.88   10.00
   0  -1   7  166.98   10.70
   0  -1  -7  161.68   10.40
   0  -1  -7  175.18   11.00
   0  -1  -7  162.48    9.70
   0  -1   7  144.69   10.20
   0  -1   7  167.58    9.30
   0   1   8    0.40    2.50
   0   1  -8   -3.60    3.10
   0   1  -8    2.70    3.20
   0   1   8    1.70    2.50
   0   1   8    4.50    3.40
   0   1  -8    3.20    3.00
   0   1   8    2.70    3.70
   0   1  -8    2.20    2.20
   0   1   8    4.70    3.10
   0   1  -8    6.90    3.50
   0   1   8   -1.10    4.60
   0   1  -8    6.80    3.90
   0  -1  -8    2.70    3.10
   0  -1  -8   -1.00    3.10
   0  -1  -8    0.60    2.30
   0  -1  -8    3.30    2.90
   0  -1  -8   -0.90    2.80
   0  -1   8   -4.10    3.10
   0  -1   8   -0.90    2.70
   0  -1  -8    1.60    2.80
   0  -1   8    4.20    2.90
   0  -1   8    5.20    2.40
   0  -1   8   -0.50    2.00
   0  -1   8    2.40    3.70
   0   1   9  175.08   15.80
   0   1  -9  208.28   14.20
   0   1   9  166.78   11.40
   0   1   9  184.38   13.60
   0   1  -9  159.98   12.10
   0   1   9  222.08   12.90
   0   1   9  192.08   12.80
   0   1  -9  175.48   12.50
   0   1   9  194.68   13.50
   0   1  -9  165.98   12.70
   0   1  -9  202.68   13.60
   0  -1  -9  213.08   13.60
   0  -1  -9  168.58   12.90
   0  -1   9  163.28   12.50
   0  -1  -9  193.98   12.00
   0  -1   9  190.68   10.80
   0  -1   9  200.88   11.90
   0  -1   9  185.58   12.20
   0  -1  -9  207.68   13.60
   0  -1   9  174.98   12.70
   0  -1   9  190.38   13.10
   0  -1  -9  213.98   12.30
   0  -1   9  157.48   13.90
   0   1  10    4.70    3.90
   0   1  10   11.50    5.00
   0   1 -10    9.50    4.90
   0   1 -10    5.70    4.00
   0   1  10    6.70    4.70
   0   1  10    6.50    4.00
   0  -1 -10    2.20    3.80
   0  -1  10    3.50    6.20
   0  -1  10    1.60    3.40
   0  -1 -10    8.20    4.40
   0  -1  10    6.60    3.30
   0  -1  10    5.60    5.00
   0  -1  10    5.60    4.70
   0   1 -11   19.30    6.10
   0   1  11   24.80    5.90
   0   1 -11    5.80    4.90
   0   1  11   16.70    6.40
   0   1  11   17.70    5.50
   0  -1 -11   11.50    5.30
   0  -1  11    5.60    4.90
   0  -1  11    9.20    4.00
   0  -1 -11   13.70    4.80
   0  -1  11    2.10    8.50
   0  -1 -11   18.50    6.40
   0  -1  11   12.00    4.70
   0   1 -12    3.20    5.40
   0   1 -12    2.10    5.40
   0   1  12    4.20    4.80
   0   1  12    5.80    6.20
   0   1 -12   -0.70    6.00
   0  -1  12    0.10    6.00
   0  -1 -12    3.80    5.30
   0  -1  12    3.00    4.40
   0  -1 -12    6.90    6.50
   0  -1  12   -1.60    4.60
   0  -1 -12   15.10    6.20
   0   1  13   59.69    9.90
   0   1 -13   49.80    9.40
   0   1  13   64.19   12.00
   0   1 -13   48.80   10.70
   0   1 -13   41.30   10.10
   0  -1  13   34.80    8.30
   0  -1 -13   46.80   10.50
   0  -1 -13   36.10    8.30
   0  -1  13   54.39   10.70
   0   1  14   -0.20    6.90
   0   1 -14    4.50    8.10
   0   1 -14   -7.10    7.60
   0   1  14   -4.90    6.60
   0  -1  14   -5.70    6.30
   0  -1 -14    5.70    7.00
   0  -1  14   -3.00    7.80
   0   1 -15   -2.90   10.80
   0   1  15   -1.70    8.80
   0  -1  15    8.70   10.10
   0  -1 -15   -1.20    9.00
   0  -1  15    4.50    6.90
   0   2   0 4764.92  163.48
   0   2   0 4920.41  163.78
   0   2   0 4851.61  163.08
   0   2   0 4818.42  163.68
   0   2   0 4870.21  164.18
   0   2   0 4843.02  163.08
   0  -2   0 4858.01  164.08
   0  -2   0 4748.62  163.78
   0  -2   0 4965.50  163.88
   0   2   1 1421.96   50.59
   0   2  -1 1479.65   50.59
   0   2   1 1423.86   50.69
   0   2  -1 1430.16   48.40
   0   2  -1 1410.06   49.80
   0   2   1 1455.15   51.09
   0   2   1 1437.46   50.89
   0   2  -1 1436.36   51.69
   0   2  -1 1478.85   51.29
   0   2  -1 1354.56   50.69
   0   2   1 1432.66   49.50
   0   2  -1 1553.84   51.59
   0   2  -1 1472.85   48.40
   0   2   1 1448.36   50.79
   0   2   1 1453.25   49.99
   0  -2  -1 1461.85   50.89
   0  -2   1 1462.15   51.19
   0  -2   1 1386.56   50.79
   0  -2   1 1412.56   50.49
   0  -2  -1 1434.16   50.69
   0  -2  -1 1417.66   50.09
   0  -2  -1 1480.25   51.19
   0  -2  -1 1413.66   51.99
   0  -2   1 1464.25   51.79
   0  -2   1 1429.56   51.19
   0   2  -2 9685.23  328.07
   0   2  -2 9999.00  325.57
   0   2   2 9687.63  325.27
   0   2  -2 9644.63  327.37
   0   2   2 9849.31  326.37
   0  -2   2 9768.42  327.57
   0   2   3   26.50    3.70
   0   2   3   28.90    2.80
   0   2  -3   27.90    4.00
   0   2  -3   26.30    3.10
   0   2  -3   20.20    2.80
   0   2   3   27.70    2.50
   0   2  -3   23.70    3.90
   0   2   3   24.30    3.00
   0   2  -3   22.90    2.90
   0   2   3   29.70    1.60
   0   2  -3   24.20    3.00
   0   2   3   26.20    2.70
   0   2   3   23.60    3.40
   0   2   3   28.30    2.10
   0   2  -3   24.50    3.40
   0  -2  -3   22.80    3.60
   0  -2  -3   30.60    2.50
   0  -2   3   28.70    2.70
   0  -2  -3   29.60    2.60
   0  -2   3   17.90    3.30
   0  -2   3   28.70    3.90
   0  -2  -3   29.50    1.70
   0  -2  -3   28.50    4.20
   0  -2   3   22.10    4.00
   0  -2  -3   29.40    3.40
   0  -2   3   20.60    2.70
   0  -2   3   31.80    2.60
   0   2  -4  756.52   29.80
   0   2  -4  766.32   30.80
   0   2   4  755.02   27.40
   0   2  -4  741.83   29.40
   0   2  -4  778.42   28.80
   0   2   4  782.12   30.30
   0   2  -4  771.02   30.50
   0   2  -4  773.42   29.50
   0   2  -4  748.53   29.10
   0   2   4  780.22   29.30
   0   2   4  774.42   27.10
   0   2   4  749.92   28.50
   0  -2  -4  767.12   30.30
   0  -2   4  786.32   30.60
   0  -2   4  753.92   30.60
   0  -2  -4  761.02   28.50
   0  -2  -4  772.42   28.80
   0  -2  -4  746.63   27.50
   0  -2  -4  786.42   28.70
   0  -2   4  793.92   29.20
   0  -2   4  755.82   28.90
   0  -2  -4  749.62   30.30
   0  -2   4  823.52   28.60
   0  -2   4  778.02   29.00
   0  -2  -4  762.42   26.50
   0   2   5   22.10    2.70
   0   2  -5   10.70    2.80
   0   2  -5   16.10    3.00
   0   2   5   15.00    2.60
   0   2  -5   16.00    3.50
   0   2  -5   14.50    3.50
   0   2  -5   19.70    4.10
   0   2   5   17.70    3.80
   0   2   5   11.90    3.10
   0   2   5   14.50    2.80
   0   2  -5   19.10    3.50
   0  -2   5   18.10    3.20
   0  -2  -5   16.20    3.00
   0  -2   5   15.20    3.30
   0  -2  -5   21.00    3.30
   0  -2  -5   20.80    3.80
   0  -2   5   10.60    2.70
   0  -2   5   18.30    4.00
   0  -2   5   20.60    3.60
   0  -2  -5   15.10    2.30
   0  -2  -5   21.20    4.00
   0  -2   5   11.60    2.90
   0  -2  -5   15.40    1.70
   0  -2  -5   14.70    3.00
   0  -2   5   14.90    3.40
   0   2  -6    1.30    1.80
   0   2  -6    1.30    2.30
   0   2  -6    1.70    2.70
   0   2   6    2.80    2.60
   0   2   6    5.80    2.70
   0   2   6   -0.70    1.80
   0   2  -6    2.30    2.60
   0   2   6    1.10    1.70
   0   2  -6   -1.30    2.40
   0   2   6    0.50    1.60
   0   2  -6    2.00    3.60
   0  -2  -6   -0.30    1.50
   0  -2  -6    2.80    2.10
   0  -2   6    2.60    2.30
   0  -2  -6    3.00    2.70
   0  -2   6    5.70    2.70
   0  -2   6    3.00    2.40
   0  -2   6   -4.40    2.40
   0  -2   6    1.60    2.00
   0  -2  -6    3.10    3.00
   0  -2  -6    0.70    2.30
   0  -2  -6   -1.10    1.40
   0  -2   6    1.90    2.40
   0  -2   6    3.00    1.90
   0  -2  -6    0.50    1.10
   0   2   7  474.95   22.20
   0   2  -7  469.55   23.30
   0   2  -7  481.75   22.40
   0   2  -7  460.55   20.90
   0   2   7  465.35   22.30
   0   2  -7  498.55   21.90
   0   2  -7  490.55   22.40
   0   2   7  495.25   21.30
   0   2   7  476.35   22.30
   0   2   7  429.66   21.70
   0   2  -7  439.66   21.50
   0  -2   7  494.55   23.90
   0  -2  -7  431.66   22.30
   0  -2  -7  476.85   21.20
   0  -2   7  519.75   22.40
   0  -2   7  515.55   21.70
   0  -2   7  487.55   21.70
   0  -2  -7  504.65   22.40
   0  -2  -7  476.15   18.10
   0  -2  -7  477.45   21.50
   0  -2  -7  498.25   19.50
   0  -2   7  465.65   21.60
   0  -2  -7  453.15   20.60
   0  -2   7  451.95   22.60
   0  -2   7  466.45   21.80
   0   2  -8   70.69    8.40
   0   2  -8   58.69    8.30
   0   2  -8   67.39    7.70
   0   2   8   58.89    7.60
   0   2   8   75.09    6.10
   0   2  -8   43.70    7.40
   0   2   8   67.59    8.30
   0   2  -8   72.39    8.10
   0   2   8   66.19    6.50
   0   2  -8   62.69    6.90
   0   2   8   56.79    8.20
   0  -2  -8   56.49    7.60
   0  -2  -8   61.29    7.00
   0  -2   8   59.89    7.60
   0  -2  -8   82.79    7.90
   0  -2  -8   66.29    8.80
   0  -2   8   71.09    8.20
   0  -2  -8   72.49    4.70
   0  -2   8   73.79    7.40
   0  -2   8   57.29    7.90
   0  -2  -8   68.79    5.80
   0  -2  -8   55.19    6.60
   0  -2   8   80.39    7.10
   0  -2   8   63.69    8.70
   0  -2   8   64.59    7.50
   0   2  -9    0.90    4.00
   0   2   9    5.60    3.60
   0   2  -9    3.40    4.00
   0   2   9    3.40    3.60
   0   2  -9    3.00    4.10
   0   2   9    2.30    2.80
   0   2  -9    2.20    3.80
   0   2   9    7.90    4.00
   0  -2   9   -0.10    2.30
   0  -2   9    3.10    4.40
   0  -2   9   -1.70    4.20
   0  -2  -9    6.30    4.50
   0  -2  -9    2.40    2.60
   0  -2   9   -4.10    2.70
   0  -2  -9    6.60    3.70
   0  -2   9    6.90    3.50
   0  -2  -9    3.30    3.40
   0  -2  -9    3.60    3.50
   0  -2   9   -7.00    4.20
   0  -2   9   -1.00    4.60
   0   2  10   80.69    9.60
   0   2  10   73.69    9.70
   0   2 -10   70.19    9.90
   0   2 -10   85.29   10.00
   0   2  10   67.09    9.50
   0  -2 -10   85.09   10.20
   0  -2  10   95.09    9.50
   0  -2 -10   82.39   10.10
   0  -2  10   81.09    8.30
   0  -2  10   77.49    7.70
   0  -2  10   90.19    8.70
   0   2  11   54.79    9.80
   0   2 -11   70.19   10.70
   0   2 -11   62.49   11.40
   0   2  11   66.59    9.30
   0  -2 -11   77.39    8.60
   0  -2  11   81.59    9.70
   0  -2  11   69.39   10.30
   0  -2 -11   59.39    9.10
   0  -2 -11   85.59   10.30
   0  -2  11   58.99    8.50
   0   2  12   81.49   11.40
   0   2  12   70.19   11.30
   0   2 -12   87.59   11.70
   0   2 -12   61.29   10.50
   0   2 -12   73.19   11.20
   0   2  12   72.09   11.50
   0  -2  12   89.79   11.70
   0  -2  12   79.69   10.30
   0  -2 -12   83.19   12.80
   0  -2  12   80.09   10.40
   0  -2 -12   92.99   12.10
   0   2 -13   10.50    6.90
   0   2  13    8.60    6.80
   0   2  13    8.60    6.20
   0   2  13   -4.30    5.90
   0   2 -13    2.20    6.50
   0   2 -13    2.50    7.60
   0  -2  13   -0.10    6.60
   0  -2  13    1.90    5.70
   0  -2 -13    2.60    7.70
   0  -2 -13    1.10    6.50
   0   2 -14  -10.10    7.90
   0   2  14   14.50    7.70
   0   2 -14    0.30    7.70
   0   2  14   -9.10    6.80
   0   2 -14   -0.30    7.70
   0  -2  14   -2.20    7.60
   0  -2 -14   -0.80    8.70
   0  -2  14   -6.40    6.70
   0  -2 -14   -0.10    7.30
   0   2  15   -1.70    9.40
   0   2 -15  -16.10    9.20
   0   2 -15   -5.90   10.90
   0   2  15  -12.30    7.60
   0  -2  15    4.90   11.80
   0  -2  15  -23.60    8.70
   0  -2 -15   14.50   11.70
   0   3   0    1.50    2.20
   0   3   0    0.20    1.10
   0   3   0   -1.30    1.30
   0   3   0    1.90    1.60
   0   3   0    1.70    2.00
   0   3   0   -0.90    1.40
   0   3   0    2.70    1.60
   0   3   0    1.50    1.60
   0  -3   0    0.60    1.50
   0  -3   0    0.40    1.40
   0  -3   0   -0.30    1.50
   0  -3   0    2.10    2.20
   0   3  -1  249.78   12.60
   0   3   1  255.07   12.20
   0   3  -1  270.67   12.40
   0   3   1  244.98   12.50
   0   3   1  255.97   11.50
   0   3   1  245.48   12.30
   0   3   1  240.88   11.10
   0   3  -1  254.57   13.30
   0   3  -1  252.77   12.10
   0   3  -1  268.67   12.60
   0   3   1  253.77   12.10
   0   3  -1  255.17   11.50
   0   3   1  252.37   12.50
   0   3   1  261.87   11.20
   0   3  -1  240.68   12.50
   0  -3   1  259.17   12.80
   0  -3  -1  248.78   12.70
   0  -3   1  268.07   13.40
   0  -3   1  250.47   12.10
   0  -3  -1  254.77   12.60
   0  -3  -1  261.97   12.50
   0   3  -2  155.58    7.00
   0   3  -2  155.58    9.40
   0   3   2  168.88    8.20
   0   3   2  157.38    6.70
   0   3   2  161.18    7.20
   0   3  -2  168.58   10.20
   0   3   2  151.28    8.80
   0   3   2  159.38    8.70
   0   3  -2  162.88    7.70
   0   3   2  158.58    9.10
   0   3   2  166.28    6.70
   0   3  -2  151.68    7.00
   0   3   2  157.98    9.20
   0   3  -2  145.69    8.40
   0   3  -2  161.98    9.40
   0   3  -2  150.18    9.30
   0   3   2  156.38    8.80
   0  -3   2  159.08    7.70
   0  -3   2  162.78    9.40
   0  -3   2  151.28    9.80
   0  -3  -2  152.08    8.30
   0  -3  -2  145.39    8.80
   0  -3   2  155.28    9.50
   0  -3  -2  163.68    8.90
   0  -3  -2  155.68    9.50
   0  -3  -2  165.68    9.20
   0   3  -3   84.89    7.30
   0   3  -3   74.09    5.20
   0   3   3   66.79    5.80
   0   3   3   69.09    3.70
   0   3   3   72.89    4.10
   0   3   3   71.79    4.60
   0   3   3   74.29    6.10
   0   3  -3   75.99    4.70
   0   3  -3   68.99    6.30
   0   3  -3   72.59    5.00
   0   3   3   65.79    4.50
   0   3   3   65.79    5.20
   0   3  -3   65.39    4.70
   0   3  -3   70.19    6.10
   0   3  -3   63.49    6.20
   0   3   3   76.59    5.40
   0   3  -3   67.59    5.20
   0   3   3   74.29    5.10
   0  -3  -3   74.69    5.30
   0  -3  -3   63.29    5.10
   0  -3   3   76.09    3.60
   0  -3  -3   67.69    6.20
   0  -3   3   76.89    6.50
   0  -3  -3   66.69    6.00
   0  -3   3   69.69    4.50
   0  -3  -3   69.29    5.80
   0  -3   3   71.19    6.50
   0  -3   3   77.39    6.90
   0   3  -4 2013.20   73.09
   0   3  -4 2028.40   69.69
   0   3  -4 1768.72   74.39
   0   3  -4 2083.49   72.19
   0   3  -4 1815.22   69.09
   0   3  -4 1988.10   69.89
   0   3  -4 1948.80   72.39
   0   3   4 2029.10   69.59
   0   3  -4 2032.00   70.19
   0   3   4 1925.01   67.59
   0   3   4 2005.10   69.69
   0   3  -4 1935.31   69.59
   0   3   4 2033.20   71.99
   0   3   4 1962.80   69.19
   0  -3  -4 1952.70   71.99
   0  -3  -4 2073.29   71.39
   0  -3  -4 1964.20   69.89
   0  -3   4 2000.30   72.69
   0  -3   4 1933.11   68.69
   0  -3  -4 2159.48   72.99
   0  -3  -4 2054.59   67.99
   0  -3   4 1938.31   68.49
   0  -3   4 2000.40   72.29
   0  -3  -4 1986.20   67.79
   0  -3   4 1983.50   68.59
   0  -3   4 2015.50   73.19
   0   3   5    9.90    1.90
   0   3  -5   10.90    3.30
   0   3  -5   13.60    3.10
   0   3   5   15.50    3.40
   0   3  -5   11.50    2.80
   0   3  -5    9.50    2.80
   0   3   5   11.40    4.20
   0   3   5   13.00    3.10
   0   3  -5   16.60    3.30
   0   3  -5   16.00    3.90
   0   3  -5   10.40    3.50
   0   3   5   11.50    3.00
   0  -3  -5   13.40    1.30
   0  -3   5   10.30    3.10
   0  -3   5   13.00    2.60
   0  -3   5   12.00    2.70
   0  -3  -5   14.40    2.60
   0  -3  -5   14.10    3.90
   0  -3  -5   16.10    3.30
   0  -3   5   16.70    4.40
   0  -3   5   12.20    3.40
   0  -3  -5   15.00    4.00
   0   3   6  671.03   29.30
   0   3  -6  685.43   29.50
   0   3   6  660.83   27.50
   0   3  -6  666.03   26.80
   0   3  -6  672.63   28.00
   0   3  -6  643.84   29.90
   0   3  -6  630.34   28.20
   0   3   6  663.03   26.60
   0   3  -6  691.73   28.40
   0   3   6  621.14   24.70
   0   3   6  694.43   28.10
   0  -3   6  622.24   29.40
   0  -3  -6  650.33   26.90
   0  -3   6  659.03   29.30
   0  -3   6  668.33   26.80
   0  -3   6  674.73   29.20
   0  -3  -6  650.53   29.30
   0  -3  -6  717.43   29.80
   0  -3  -6  664.43   22.70
   0  -3  -6  614.14   25.80
   0  -3   6  726.43   26.30
   0  -3  -6  662.33   26.20
   0  -3   6  657.43   26.80
   0  -3   6  656.63   27.50
   0   3   7   -2.10    2.70
   0   3   7   -3.60    2.80
   0   3  -7    1.40    4.40
   0   3   7   -3.80    2.80
   0   3  -7   -1.50    2.40
   0   3  -7   -0.30    3.70
   0   3   7    2.30    3.00
   0   3  -7   -0.30    3.10
   0   3  -7    1.00    2.60
   0   3   7    0.70    2.00
   0   3  -7    3.40    3.40
   0  -3  -7    3.50    3.10
   0  -3   7   -1.30    2.20
   0  -3   7    1.80    3.30
   0  -3  -7    1.00    2.50
   0  -3   7    0.60    2.30
   0  -3  -7    0.70    0.90
   0  -3  -7   -2.30    2.40
   0  -3  -7   -0.60    2.80
   0  -3   7    1.50    3.40
   0  -3   7    2.50    3.10
   0  -3  -7   -3.30    3.90
   0  -3   7   -3.80    2.60
   0  -3  -7    1.00    1.70
   0   3   8  106.39    8.00
   0   3  -8  119.19   10.50
   0   3   8  105.29    9.60
   0   3   8   88.69    9.00
   0   3  -8  116.19   11.70
   0   3  -8  104.49    8.70
   0   3   8  119.59    8.60
   0   3   8  105.09    9.50
   0   3  -8  123.29    9.90
   0   3  -8  107.59   10.90
   0  -3   8  107.49    9.70
   0  -3   8  124.29    9.20
   0  -3   8  104.79    9.10
   0  -3  -8  122.99    8.90
   0  -3  -8  108.79    7.10
   0  -3   8   87.69    8.60
   0  -3   8  105.99    8.80
   0  -3  -8  109.39    8.40
   0  -3  -8  115.49    8.70
   0  -3  -8  130.89   10.20
   0  -3   8   95.69    8.90
   0   3  -9    6.70    4.70
   0   3  -9    0.10    3.80
   0   3   9    7.00    4.10
   0   3  -9    9.00    5.90
   0   3   9   12.10    5.10
   0   3   9    9.60    4.10
   0  -3  -9   -1.30    4.70
   0  -3  -9   10.00    4.90
   0  -3   9    7.30    4.40
   0  -3  -9    7.60    3.60
   0  -3  -9    7.00    2.90
   0  -3   9    8.80    3.50
   0  -3   9   -1.90    4.40
   0  -3   9    8.60    4.40
   0  -3   9   10.70    4.50
   0   3 -10   28.70    7.40
   0   3  10   18.00    6.50
   0   3  10   28.70    5.60
   0   3  10   23.10    6.10
   0   3 -10   29.40    6.30
   0  -3  10   27.70    6.50
   0  -3  10   19.40    5.90
   0  -3 -10   31.40    7.10
   0  -3 -10   22.00    9.20
   0  -3 -10   35.40    7.90
   0  -3  10   26.30    6.10
   0  -3  10   29.40    6.60
   0   3 -11   14.10    6.40
   0   3  11    8.30    4.80
   0   3 -11   15.30    6.50
   0   3 -11   15.20   10.40
   0   3  11   18.50    6.60
   0   3  11   15.70    7.20
   0  -3  11    9.60    5.30
   0  -3 -11   20.90    6.20
   0  -3 -11    4.00    5.70
   0  -3  11    9.60    5.00
   0  -3  11    0.40    5.00
   0  -3  11    5.30    4.30
   0   3 -12    1.10    6.30
   0   3 -12    7.10    6.00
   0   3 -12   -5.50    6.90
   0   3  12    3.60    5.80
   0   3  12    0.60    6.90
   0  -3 -12   -5.60    6.40
   0  -3 -12   -0.10    6.00
   0  -3  12    2.10    5.90
   0  -3  12    5.60    5.80
   0   3 -13    4.50    7.00
   0   3  13    2.80    6.40
   0   3  13   -2.80    6.50
   0   3 -13    1.50    7.40
   0   3  13   -6.20    5.90
   0   3 -13   -1.30    6.20
   0  -3  13   -7.40    5.20
   0  -3  13   -3.50    6.70
   0  -3  13   -8.70    6.10
   0  -3 -13  -10.90    7.60
   0  -3 -13    3.00    8.10
   0   3 -14   22.20   10.20
   0   3  14   17.60    8.70
   0   3 -14   25.60   10.10
   0   3  14   22.90    9.70
   0   3 -14   15.80    9.90
   0   3  14   16.20    9.70
   0  -3 -14   14.80    9.40
   0  -3  14    9.90    9.90
   0  -3  14   13.20   10.40
   0   4   0   37.40    4.90
   0   4   0   39.30    5.50
   0   4   0   49.99    5.80
   0   4   0   34.00    5.10
   0   4   0   32.20    4.60
   0   4   0   50.19    5.60
   0   4   0   33.00    4.60
   0   4   0   35.30    4.40
   0   4   0   37.30    5.90
   0  -4   0   33.60    5.10
   0  -4   0   33.10    5.00
   0  -4   0   32.20    4.70
   0  -4   0   33.40    5.40
   0   4  -1  179.48   11.00
   0   4   1  187.38   11.00
   0   4  -1  190.48   10.90
   0   4  -1  192.08   11.60
   0   4  -1  212.78   11.30
   0   4  -1  199.88   10.40
   0   4   1  193.08   11.80
   0   4   1  183.78   11.00
   0   4  -1  190.78   11.60
   0   4   1  185.68   10.20
   0   4   1  201.38   11.50
   0   4   1  192.78   10.10
   0   4   1  176.88   12.50
   0   4   1  189.48    9.90
   0  -4  -1  200.28   11.70
   0  -4   1  202.38   11.20
   0  -4  -1  203.68   12.00
   0  -4  -1  185.78   11.30
   0  -4   1  190.08   11.60
   0  -4   1  210.78   12.10
   0  -4   1  183.88   12.00
   0   4  -2  452.75   23.80
   0   4   2  460.35   21.20
   0   4  -2  476.25   19.30
   0   4  -2  466.45   21.30
   0   4  -2  443.06   22.40
   0   4  -2  478.25   21.80
   0   4   2  496.65   21.20
   0   4  -2  484.05   21.90
   0   4  -2  466.05   20.60
   0   4   2  481.35   19.70
   0   4   2  465.75   18.60
   0   4   2  497.75   21.20
   0   4   2  470.55   18.90
   0   4  -2  454.05   17.40
   0   4   2  435.36   21.00
   0   4   2  446.46   20.50
   0   4   2  466.45   17.00
   0   4  -2  440.16   17.30
   0  -4  -2  469.75   21.80
   0  -4   2  472.15   21.90
   0  -4  -2  508.15   21.70
   0  -4  -2  491.45   21.20
   0  -4   2  446.46   22.40
   0  -4   2  450.45   20.30
   0   4   3  139.49    9.50
   0   4  -3  144.69   10.40
   0   4  -3  143.19    7.80
   0   4   3  149.29    7.70
   0   4   3  146.69    7.40
   0   4  -3  153.38   12.40
   0   4  -3  160.48   11.60
   0   4   3  158.98   10.30
   0   4  -3  158.58   11.20
   0   4  -3  163.08    9.70
   0   4  -3  148.19    8.90
   0   4   3  152.38    8.70
   0   4  -3  149.49    8.00
   0   4   3  161.18   10.50
   0   4  -3  159.58   12.20
   0   4   3  143.59    7.60
   0   4   3  163.38    9.90
   0   4  -3  172.38    8.30
   0  -4  -3  168.08   11.10
   0  -4  -3  159.28   10.40
   0  -4  -3  157.88    9.70
   0  -4   3  169.18   11.00
   0  -4  -3  150.88    9.00
   0  -4  -3  155.08   10.20
   0  -4   3  151.88   11.40
   0   4  -4  168.08   12.20
   0   4   4  153.18    9.70
   0   4  -4  148.19    8.80
   0   4   4  152.28   10.30
   0   4  -4  133.19    8.40
   0   4  -4  148.89   10.80
   0   4  -4  152.18    8.30
   0   4  -4  148.39   10.40
   0   4   4  149.69    9.00
   0   4  -4  116.79   10.20
   0   4   4  152.58    6.60
   0   4   4  151.28    7.10
   0   4   4  146.09   10.10
   0   4  -4  141.39    9.30
   0   4   4  144.79    8.50
   0   4   4  153.78    8.50
   0   4   4  144.79    9.30
   0   4  -4  146.09    8.70
   0  -4  -4  157.28   11.20
   0  -4   4  159.28   11.00
   0  -4  -4  160.58   10.40
   0  -4   4  126.89   10.40
   0  -4   4  157.38   11.50
   0  -4  -4  158.38   10.50
   0  -4   4  153.68    7.90
   0  -4  -4  138.79    8.90
   0   4  -5  124.69    8.00
   0   4   5  134.89    8.60
   0   4   5  147.89    8.30
   0   4  -5  120.79   10.10
   0   4   5  125.49    8.20
   0   4  -5  122.19    8.40
   0   4   5  113.19    8.00
   0   4  -5  128.09    8.60
   0   4   5  122.59    6.20
   0   4   5  123.79    9.80
   0   4   5  138.19   10.50
   0   4  -5  124.79    8.60
   0   4  -5  141.09    8.60
   0  -4  -5  131.29    5.10
   0  -4   5  139.19   10.50
   0  -4  -5  125.39    8.60
   0  -4   5  138.09    6.70
   0  -4  -5  132.69   10.10
   0  -4   5  125.59    7.30
   0  -4  -5  136.89    9.70
   0  -4  -5  131.99   10.60
   0  -4   5  132.99    6.70
   0  -4   5  121.89   10.50
   0   4   6   41.70    5.70
   0   4   6   39.80    3.50
   0   4  -6   51.39    6.10
   0   4  -6   28.70    6.00
   0   4  -6   47.00    5.60
   0   4  -6   44.70    5.80
   0   4   6   46.80    6.80
   0   4  -6   44.10    5.80
   0   4   6   39.10    4.50
   0   4   6   41.10    6.00
   0   4   6   39.20    5.10
   0   4  -6   28.40    5.80
   0   4  -6   41.20    7.40
   0  -4  -6   49.80    6.60
   0  -4   6   42.20    7.00
   0  -4  -6   33.60    6.40
   0  -4   6   47.70    4.30
   0  -4   6   45.70    4.60
   0  -4   6   46.10    7.30
   0  -4  -6   45.40    3.90
   0  -4  -6   38.20    7.00
   0  -4  -6   35.50    3.70
   0  -4  -6   47.40    6.80
   0   4   7   32.30    3.70
   0   4  -7   35.00    5.00
   0   4   7   39.80    6.40
   0   4  -7   26.80    4.90
   0   4   7   38.80    5.60
   0   4   7   39.90    6.50
   0   4  -7   28.90    5.30
   0   4  -7   38.50    7.10
   0   4   7   33.10    6.40
   0  -4   7   23.90    4.60
   0  -4  -7   25.30    4.60
   0  -4  -7   23.90    7.50
   0  -4  -7   31.20    6.90
   0  -4  -7   32.30    6.00
   0  -4   7   36.80    5.30
   0  -4  -7   31.40    4.30
   0  -4   7   32.10    6.30
   0  -4  -7   33.20    5.50
   0  -4   7   28.70    6.40
   0   4  -8   28.60    7.30
   0   4   8   15.40    6.10
   0   4   8   30.00    6.70
   0   4  -8   26.00    5.50
   0   4   8   21.30    5.20
   0   4   8   25.80    5.50
   0   4  -8   28.80    6.50
   0  -4  -8   22.50    5.90
   0  -4  -8   18.70    5.30
   0  -4  -8   27.10    4.70
   0  -4   8   21.40    6.30
   0   4  -9    5.90    4.40
   0   4  -9    8.00    5.60
   0   4  -9    5.20    4.90
   0   4   9    5.80    5.00
   0   4  -9   -2.80    4.80
   0   4   9    2.60    3.60
   0   4   9    0.70    4.20
   0  -4   9    4.20    3.70
   0  -4   9    6.80    4.40
   0  -4  -9    6.90    5.00
   0  -4   9    5.40    4.50
   0  -4  -9    6.30    6.00
   0  -4  -9    5.10    3.70
   0   4 -10    3.50    6.10
   0   4  10   -3.10    3.80
   0   4 -10    0.20    5.30
   0   4  10   -4.80    4.70
   0   4 -10    6.80    5.40
   0   4  10   -0.80    4.70
   0  -4  10   -8.50    4.20
   0  -4 -10    0.10    5.80
   0  -4  10   -0.20    5.00
   0  -4  10    2.80    5.20
   0   4  11    9.90    6.10
   0   4 -11    6.70    7.10
   0   4 -11   15.70    6.60
   0   4 -11    4.00    6.50
   0   4  11    1.80    5.80
   0   4  11    5.10    5.60
   0  -4  11    4.50    6.30
   0  -4  11    4.20    5.00
   0  -4  11   -1.40    5.30
   0  -4 -11   -0.30    6.30
   0  -4  11    5.10    6.40
   0   4 -12    7.00    6.90
   0   4  12    6.20    6.50
   0   4  12    2.30    7.30
   0   4 -12   -3.30    7.10
   0   4 -12   -1.70    6.90
   0   4  12    2.30    5.40
   0  -4  12   -0.50    6.20
   0  -4 -12   -5.80    7.30
   0   4  13   18.00    8.40
   0   4  13   -6.10    7.70
   0   4 -13    6.10    7.40
   0   4 -13   -4.20    7.70
   0   4 -13    6.90    9.90
   0   4  13   -5.80    7.80
   0  -4  13    2.30    7.90
   0  -4 -13   15.30    9.60
   0   4 -14   11.80   12.70
   0   4 -14   25.60   11.00
   0   4  14   14.60    9.10
   0   4 -14   21.30   10.80
   0  -4 -14   14.40   11.00
   0   5   0   -1.10    2.10
   0   5   0    7.00    3.40
   0   5   0   -3.60    2.00
   0   5   0   -0.10    4.00
   0   5   0   -3.20    2.00
   0   5   0   -2.70    2.60
   0   5   0    2.90    3.40
   0   5   0    2.00    2.20
   0   5   0    0.10    2.70
   0  -5   0   -3.50    2.50
   0  -5   0    0.50    2.60
   0  -5   0    1.40    3.00
   0  -5   0    1.50    2.70
   0   5   1    7.20    4.50
   0   5  -1   12.70    4.10
   0   5   1   20.30    3.50
   0   5   1   12.50    3.50
   0   5   1   17.80    3.80
   0   5  -1   12.90    3.60
   0   5  -1   10.90    1.30
   0   5  -1   12.80    1.20
   0   5   1   12.20    3.60
   0   5  -1   15.90    3.90
   0   5   1   12.90    3.70
   0   5   1    3.80    3.50
   0   5  -1   14.70    4.40
   0   5   1   13.10    4.90
   0   5  -1   11.50    3.40
   0   5   1    7.20    3.00
   0   5  -1   11.60    4.00
   0  -5   1    3.80    3.30
   0  -5   1   14.00    4.30
   0  -5  -1   14.40    3.40
   0  -5   1   13.30    4.20
   0  -5  -1    9.50    3.60
   0  -5   1    8.30    3.30
   0  -5  -1    8.70    3.90
   0   5   2   83.89    4.30
   0   5   2   74.99    7.30
   0   5  -2   80.99    4.80
   0   5  -2   87.89    4.90
   0   5   2   84.59    8.00
   0   5   2   80.69    6.20
   0   5  -2   87.59    7.90
   0   5  -2   90.79    6.80
   0   5   2   99.99    7.20
   0   5   2   90.49    7.90
   0   5  -2   87.89    8.20
   0   5  -2   95.59    8.80
   0   5   2   88.29    6.70
   0   5   2   84.69    8.50
   0   5  -2   87.49    8.60
   0  -5   2   91.39    8.80
   0  -5   2   81.69    7.60
   0  -5   2   74.79   11.30
   0  -5  -2   91.69    8.90
   0  -5  -2   87.39    8.00
   0  -5  -2   89.69    8.60
   0   5   3  199.78   13.20
   0   5   3  212.78   10.10
   0   5   3  246.78   12.30
   0   5  -3  242.98   11.50
   0   5  -3  228.18   10.80
   0   5   3  215.68   11.20
   0   5  -3  225.48   14.70
   0   5  -3  229.08   14.40
   0   5   3  219.88   13.80
   0   5   3  226.98   10.20
   0   5  -3  221.28   10.60
   0   5  -3  239.98   14.60
   0   5   3  238.28   10.90
   0   5  -3  240.98   13.60
   0   5   3  254.17   14.50
   0  -5  -3  235.38   13.40
   0  -5   3  225.08   14.50
   0  -5   3  237.58   15.70
   0  -5  -3  249.97   15.40
   0  -5  -3  199.68   13.40
   0   5   4   47.00    6.80
   0   5   4   50.49    4.70
   0   5   4   49.99    3.80
   0   5   4   47.60    7.20
   0   5  -4   42.50    7.40
   0   5   4   44.80    4.00
   0   5  -4   43.20    4.60
   0   5  -4   64.89    8.90
   0   5  -4   43.50    6.70
   0   5   4   50.09    6.00
   0   5  -4   47.70    5.30
   0   5  -4   47.00    5.90
   0   5  -4   41.90    7.10
   0   5   4   47.60    4.20
   0   5   4   51.09    4.70
   0   5   4   39.30    6.00
   0   5  -4   44.00    5.00
   0  -5  -4   42.00    7.30
   0  -5  -4   48.00    6.40
   0  -5   4   44.40    7.00
   0  -5   4   45.30    7.90
   0  -5  -4   53.29    7.40
   0   5   5   39.60    6.40
   0   5  -5   39.60    6.90
   0   5  -5   35.60    6.30
   0   5   5   40.00    3.20
   0   5   5   32.30    4.90
   0   5  -5   38.00    4.90
   0   5  -5   31.70    4.80
   0   5  -5   47.60    6.10
   0   5   5   28.90    6.00
   0   5  -5   32.50    6.80
   0   5   5   43.20    5.40
   0   5   5   43.70    5.90
   0   5   5   34.10    2.50
   0   5  -5   38.50    5.40
   0   5  -5   42.10    7.40
   0  -5   5   53.29    8.60
   0  -5  -5   34.30    7.10
   0  -5   5   36.10    6.90
   0  -5  -5   48.50    7.20
   0  -5  -5   34.30    7.20
   0  -5  -5   30.10    5.40
   0   5   6  622.64   27.60
   0   5   6  604.64   28.40
   0   5  -6  668.13   32.00
   0   5   6  656.33   27.40
   0   5  -6  643.74   27.30
   0   5  -6  687.23   28.50
   0   5  -6  633.84   27.90
   0   5   6  693.33   31.00
   0   5  -6  645.04   26.30
   0   5  -6  655.23   32.00
   0  -5  -6  625.94   28.10
   0  -5   6  675.13   32.30
   0  -5  -6  705.53   32.40
   0  -5  -6  676.33   30.10
   0  -5   6  653.53   31.90
   0   5  -7   40.40    6.60
   0   5   7   30.50    6.00
   0   5   7   34.00    5.80
   0   5  -7   38.50    8.20
   0   5  -7   24.50    5.90
   0   5  -7   36.70    6.20
   0   5   7   50.29    7.90
   0   5   7   37.00    6.20
   0   5  -7   32.30    7.80
   0  -5   7   44.50    8.30
   0  -5   7   34.80    7.40
   0  -5  -7   28.50    7.40
   0  -5  -7   41.50    7.10
   0   5  -8   -0.10    4.30
   0   5   8    8.40    6.50
   0   5   8    3.60    4.30
   0   5  -8    7.20    6.40
   0   5   8  -10.10    3.20
   0   5  -8   -3.30    4.80
   0   5   8    1.10    3.80
   0  -5   8    2.90    5.80
   0  -5  -8    0.90    5.40
   0  -5   8    0.70    4.90
   0  -5  -8    2.10    3.70
   0   5  -9    4.60    5.80
   0   5  -9    4.50    4.70
   0   5   9    6.50    5.10
   0   5   9   -1.40    4.50
   0   5  -9   -8.90    5.30
   0   5   9    3.70    4.20
   0  -5  -9    0.50    5.50
   0  -5   9   -0.20    5.10
   0  -5  -9   -0.70    3.90
   0  -5   9    1.50    5.00
   0   5  10   44.20    8.30
   0   5 -10   39.10   10.00
   0   5  10   53.69    7.60
   0   5  10   46.00    9.00
   0   5 -10   39.80   10.20
   0  -5  10   72.29   12.00
   0  -5  10   68.49   10.70
   0  -5 -10   63.99   11.10
   0  -5 -10   65.19    9.30
   0   5  11   -7.50    6.10
   0   5  11    0.20    6.40
   0   5 -11   -6.20    6.60
   0   5 -11   -4.80    7.20
   0   5 -11   -3.70    6.40
   0  -5 -11    4.60    5.60
   0  -5  11    1.80    5.80
   0  -5 -11    8.60    7.90
   0  -5  11   -1.00    6.60
   0   5 -12   17.90    9.00
   0   5  12    2.80    7.10
   0   5  12    2.70    7.20
   0   5 -12   16.60    7.70
   0   5 -12   -9.70    9.20
   0  -5 -12    2.70    6.80
   0  -5 -12   24.30    9.90
   0  -5  12    5.50    7.90
   0   5  13   27.20   10.30
   0   5  13   -7.90    7.90
   0   5 -13    3.10    8.90
   0   5 -13   20.30   10.50
   0  -5 -13   24.40    9.90
   0  -5 -13    2.20    8.20
   0  -5  13    1.20    9.20
   0   6   0  518.95   24.10
   0   6   0  523.65   24.70
   0   6   0  516.15   24.30
   0   6   0  539.85   25.10
   0   6   0  550.94   24.40
   0   6   0  481.45   25.50
   0  -6   0  559.44   26.40
   0  -6   0  517.55   26.80
   0  -6   0  543.95   26.00
   0   6  -1   -2.80    3.90
   0   6  -1    3.90    3.00
   0   6  -1    6.00    4.10
   0   6   1    1.60    2.80
   0   6   1    1.10    2.90
   0   6  -1    0.80    3.30
   0   6  -1    6.30    3.40
   0   6   1   -0.50    2.90
   0   6  -1    2.30    1.10
   0   6   1   10.70    4.60
   0   6   1    3.30    3.30
   0   6   1    4.10    3.40
   0   6  -1    2.10    3.40
   0  -6  -1    3.00    3.60
   0  -6   1    1.80    3.70
   0  -6   1    3.50    3.90
   0  -6  -1    3.00    3.60
   0  -6  -1    1.30    3.60
   0  -6   1   -0.20    4.30
   0  -6   1    1.70    4.00
   0   6   2  100.99    7.80
   0   6  -2  114.39   10.30
   0   6   2  104.29   10.50
   0   6   2  110.59    8.10
   0   6   2  112.69    8.60
   0   6  -2  101.09    5.90
   0   6  -2  104.19    8.30
   0   6   2   93.79    9.30
   0   6  -2  113.59   10.10
   0   6   2  101.49   10.30
   0   6   2   99.59    5.30
   0  -6  -2  117.39   10.20
   0  -6   2  109.29   13.60
   0  -6  -2   92.89   11.40
   0  -6   2  110.09   10.40
   0  -6   2  121.89   11.40
   0   6   3  211.78   14.00
   0   6  -3  194.08   14.00
   0   6   3  192.88   11.90
   0   6  -3  229.58   15.30
   0   6   3  188.98   13.90
   0   6   3  193.68   10.60
   0   6  -3  208.08   14.50
   0   6  -3  198.58   10.10
   0   6  -3  195.38   11.10
   0   6   3  197.98   11.20
   0   6   3  212.68    9.80
   0  -6   3  213.68   15.00
   0  -6  -3  201.68   14.00
   0  -6  -3  220.48   15.60
   0  -6  -3  209.58   13.90
   0  -6   3  225.38   16.20
   0   6   4   68.49    6.00
   0   6  -4   75.09    8.60
   0   6  -4   59.39    9.00
   0   6  -4   76.89    6.20
   0   6   4   80.19   10.00
   0   6   4   74.79    6.80
   0   6   4   65.39    8.60
   0   6   4   68.29    5.90
   0   6  -4   77.09    9.60
   0   6   4   75.39    8.60
   0   6  -4   67.19    9.40
   0   6  -4   66.49    9.40
   0  -6  -4   70.49   10.50
   0  -6   4   53.89    8.60
   0  -6   4   80.39   11.00
   0  -6  -4   85.09   10.30
   0   6  -5    8.70    3.70
   0   6  -5    9.30    5.70
   0   6   5   10.50    5.60
   0   6   5    9.40    3.50
   0   6   5    7.90    5.00
   0   6  -5    9.30    5.60
   0   6   5   17.80    4.10
   0   6  -5    7.70    4.40
   0  -6   5    7.90    5.80
   0  -6  -5   16.00    6.30
   0  -6  -5    5.80    4.30
   0  -6   5   14.30    5.90
   0   6   6    6.80    3.40
   0   6   6    5.30    5.00
   0   6  -6    4.90    3.40
   0   6   6    0.90    4.80
   0   6  -6    4.80    5.30
   0   6  -6    2.10    5.50
   0   6   6    1.70    3.60
   0  -6  -6    7.50    6.10
   0  -6   6    2.60    5.30
   0  -6   6    3.50    4.70
   0  -6  -6   10.40    4.70
   0   6  -7   89.39    9.80
   0   6   7   99.89    8.30
   0   6  -7   84.29   12.60
   0   6   7  119.09   11.60
   0   6   7   82.89    9.20
   0   6  -7   96.49   13.10
   0  -6   7   76.19   11.30
   0  -6   7   83.49   11.80
   0  -6  -7   98.49   11.90
   0  -6  -7   99.29   13.70
   0   6  -8   -0.40    4.70
   0   6   8    8.00    5.90
   0   6  -8   -2.70    5.90
   0   6  -8   -3.30    5.40
   0   6   8    6.50    5.30
   0   6   8   -1.00    4.20
   0  -6  -8    0.90    6.10
   0  -6   8   -2.80    5.80
   0  -6   8    1.50    6.10
   0  -6  -8   -3.70    5.10
   0   6  -9    1.10    6.30
   0   6  -9    0.20    8.10
   0   6  -9   -5.30    5.40
   0   6   9   15.90    6.80
   0   6   9    5.50    5.80
   0  -6   9   -3.00    5.90
   0  -6   9   -0.60    6.00
   0  -6  -9    3.80    4.90
   0   6  10   -4.20    5.70
   0   6 -10    2.90    6.20
   0   6 -10    4.20    8.50
   0   6 -10    2.10    7.00
   0   6  10    1.70    6.20
   0  -6 -10    3.30    5.70
   0  -6  10   -1.20    8.00
   0  -6 -10    8.10    7.30
   0   6  11    5.50    7.30
   0   6 -11   13.60    9.70
   0   6 -11    0.20    8.20
   0   6 -11   -5.80    7.20
   0   6  11   -0.70    7.70
   0  -6  11    2.60    9.10
   0  -6  11    1.60    7.30
   0  -6 -11    4.30    7.50
   0  -6 -11    3.00    9.30
   0   6 -12   12.80   10.20
   0   6  12    1.70    9.20
   0   6 -12  -18.80    9.20
   0   6 -12   -5.10    8.60
   0   6  12  -12.50    8.30
   0  -6 -12   13.50   10.10
   0   7   0   10.40    6.30
   0   7   0    0.90    3.70
   0   7   0   11.50    4.60
   0   7   0   -3.10    3.60
   0   7   0    6.20    3.70
   0   7   0   -2.10    3.80
   0  -7   0   -7.50    3.90
   0  -7   0    3.60    4.50
   0  -7   0   -4.70    4.10
   0   7   1   11.00    5.10
   0   7  -1   10.80    6.00
   0   7  -1    8.60    4.10
   0   7   1    3.50    3.60
   0   7  -1    2.90    4.40
   0   7  -1    6.50    4.50
   0   7   1   14.40    5.70
   0   7   1   12.20    5.40
   0   7   1   14.00    4.40
   0   7  -1   16.10    5.20
   0   7  -1    9.80    4.40
   0   7   1    8.20    3.90
   0  -7   1   12.80    5.50
   0  -7   1   16.40    6.40
   0  -7  -1    0.40    4.30
   0  -7  -1   13.30    6.20
   0  -7  -1    6.60    4.20
   0   7   2  103.29    8.30
   0   7  -2   95.49   11.10
   0   7  -2   93.19   11.00
   0   7   2   81.19   10.40
   0   7  -2  108.49   10.20
   0   7  -2   92.09   10.90
   0   7   2   91.99    8.60
   0   7   2   77.09   10.60
   0   7   2   95.49   11.60
   0  -7  -2  100.39   10.20
   0  -7   2  105.19   12.60
   0  -7  -2   83.99   10.70
   0  -7  -2   75.79   10.40
   0  -7   2   91.59   12.70
   0   7  -3    8.60    5.90
   0   7   3   -1.00    5.40
   0   7   3    9.50    3.90
   0   7   3    2.40    5.70
   0   7   3    6.70    4.90
   0   7  -3    6.50    5.30
   0  -7   3   15.70    6.80
   0  -7  -3    5.80    5.10
   0  -7   3   10.90    6.00
   0  -7  -3   15.40    5.80
   0   7  -4    2.70    6.40
   0   7   4    4.70    4.60
   0   7   4    5.40    4.20
   0   7  -4   18.00    6.40
   0   7   4   -5.40    5.70
   0   7   4   19.90    6.80
   0  -7  -4    2.90    4.20
   0  -7   4    9.10    6.40
   0  -7   4   14.50    6.70
   0  -7  -4   19.50    7.00
   0   7   5   -8.10    5.80
   0   7   5    5.70    5.40
   0   7  -5   -4.40    5.20
   0  -7   5   -1.40    5.30
   0  -7   5    0.20    6.10
   0  -7  -5    5.10    6.00
   0  -7  -5    2.90    4.60
   0   7  -6   67.29   11.60
   0   7  -6   57.79   10.70
   0   7   6   69.79    9.90
   0  -7   6   75.99   12.40
   0  -7  -6   69.79   11.90
   0  -7   6   54.89   11.10
   0  -7  -6   77.09   11.50
   0   7  -7   10.60    8.00
   0   7   7   -2.00    5.70
   0   7  -7   11.90    6.70
   0  -7  -7    8.70    6.20
   0  -7   7   14.90    7.30
   0  -7  -7   22.60    8.10
   0   7  -8    3.30    6.50
   0   7  -8   -1.40    6.80
   0   7   8    0.90    6.20
   0  -7  -8   16.60    9.50
   0  -7  -8   -0.30    6.00
   0  -7   8   -6.40    6.60
   0  -7   8   -9.50    6.70
   0   7  -9    2.40    8.30
   0   7   9   -9.40    7.50
   0   7  -9   -1.00    8.00
   0  -7   9    6.10    7.60
   0  -7   9  -12.60    6.40
   0  -7  -9    1.40    6.60
   0  -7  -9   -9.30    7.20
   0   7  10   33.80   10.80
   0  -7 -10   16.70   10.50
   0  -7  10   18.40    9.50
   0   8   0   36.60    7.10
   0   8   0   18.60    7.10
   0   8   0   40.30    7.40
   0  -8   0   34.10    8.20
   0  -8   0   28.70    8.40
   0  -8   0   42.70    8.80
   0   8  -1    4.40    5.20
   0   8  -1   16.10    5.80
   0   8  -1   17.80    6.30
   0   8   1    1.60    5.20
   0  -8   1    5.80    6.60
   0  -8  -1   20.40    7.10
   0  -8   1    0.00    6.10
   0  -8  -1   14.90    6.20
   0  -8  -1    0.90    5.50
   0   8  -2   29.30    7.90
   0   8   2   32.50    8.90
   0   8  -2   30.20    8.50
   0   8   2   50.99    9.00
   0   8  -2   17.90    7.50
   0  -8  -2   33.20    7.60
   0  -8   2   31.80    9.40
   0  -8  -2   27.40    8.30
   0   8   3   -2.10    6.10
   0   8  -3    0.00    6.60
   0   8  -3    0.70    4.60
   0   8  -3    9.00    7.10
   0   8   3   10.40    6.60
   0  -8   3   10.20    6.80
   0  -8  -3    8.30    6.10
   0  -8  -3   -2.50    6.20
   0   8  -4    6.90    6.30
   0   8  -4   -4.10    5.60
   0   8  -4   -0.10    6.20
   0   8   4   -0.50    6.80
   0   8   4   -3.00    6.90
   0  -8  -4    3.20    7.60
   0  -8   4   -1.10    5.90
   0  -8  -4   -2.30    5.20
   0   8   5    1.60    7.40
   0   8   5   -5.10    6.90
   0   8  -5   -0.70    7.40
   0   8  -5    0.90    6.40
   0  -8  -5   13.00    7.80
   0  -8   5    4.10    6.60
   0  -8   5   -1.80    6.60
   0  -8  -5    7.00    6.40
   0   8   6   -0.40    6.90
   0   8  -6   -4.00    6.60
   0   8   6   17.00    8.20
   0   8  -6   18.30    9.70
   0  -8   6    4.00    7.10
   0  -8  -6    0.00    7.50
   0  -8  -6   -4.00    6.90
   0  -8   6   -6.50    6.90
   0   8   7   -4.70    7.90
   0   8  -7   -1.70    8.50
   0   8  -7   -8.40    7.90
   0  -8   7   -6.70    7.80
   0  -8  -7   -6.10    7.20
   0  -8  -7    2.60    7.90
   0   8  -8    1.80   10.20
   0   8   8   11.90    8.50
   0   8  -8   10.90   14.10
   0  -8  -8    4.30    8.70
   0  -8   8    5.10    9.40
   0  -9   0    7.70    7.80
   0  -9  -1    3.60    6.60
   0  -9  -1   -2.10    7.10
   0  -9  -2  -11.60    6.20
   0  -9  -2    7.40    7.50
   0   9  -3  -12.30    7.00
   0  -9  -3   -4.90    8.60
   0  -9   3  -10.90    7.40
   0  -9  -3    6.60    7.50
   0   9  -4   -0.90    8.70
   0   9  -4   -1.80    6.50
   0  -9  -4    3.00    8.60
   0  -9   4    5.70    9.10
   0  -9  -4    4.30    7.20
   0   9  -5   -2.90    8.40
   0   9  -5    8.00    8.70
   0  -9  -5   12.10    9.50
   0  -9  -5    5.00    9.00
   0  -9   5    2.60    9.00
   0   9   6  -10.70   11.30
   0   9  -6  -19.70    8.30
   0  -9  -6   -5.60    8.80
   1   0 -15   -9.80    7.70
  -1   0  15   -6.80    7.10
  -1   0  15   -3.90    8.90
  -1   0  14   28.10    7.70
  -1   0  14   14.00    9.70
   1   0 -14    8.20    8.20
  -1   0  13    8.10    7.20
   1   0 -13   -0.40    5.20
   1   0 -13    3.20    6.90
   1   0 -13  -13.10    6.30
  -1   0  13   -4.20    5.00
  -1   0  12   20.30    6.40
   1   0 -12   24.60    6.10
   1   0 -12   19.90    7.80
  -1   0  12   12.50    5.80
   1   0 -11   -0.50    4.00
  -1   0  11    2.90    5.00
  -1   0  11    4.40    3.90
   1   0 -11    0.90    5.20
  -1   0  11   -3.70    4.00
  -1   0  11   11.50    5.00
  -1   0  10  169.78   12.10
  -1   0  10  168.78   13.00
  -1   0  10  176.48   12.20
   1   0 -10  147.79   11.70
  -1   0  10  156.98   17.20
   1   0 -10  157.78   12.80
  -1   0   9    0.20    3.40
   1   0  -9   -0.10    2.60
  -1   0   9   -1.10    4.40
   1   0  -9   -1.50    3.10
   1   0  -9   10.40    4.80
  -1   0   9   -2.50    3.00
  -1   0   9    1.50    1.80
   1   0  -9   -0.70    3.90
   1   0  -9   -0.30    2.90
  -1   0   9    0.70    3.00
  -1   0   9   -2.40    3.30
   1   0  -8   27.50    5.30
   1   0  -8   39.60    6.40
   1   0  -8   39.10    5.70
   1   0  -8   37.00    5.90
  -1   0   8   33.80    6.00
  -1   0   8   40.60    6.80
  -1   0   8   38.50    5.80
  -1   0   8   38.00    5.80
   1   0  -8   37.90    5.70
  -1   0   8   40.50    6.30
  -1   0   8   28.80    4.80
  -1   0   8   32.70    7.10
   1   0  -7    0.80    2.60
  -1   0   7   -1.80    1.50
   1   0  -7    3.10    2.50
   1   0  -7   -0.50    2.20
  -1   0   7    6.20    2.90
  -1   0   7    1.00    2.10
  -1   0   7    0.50    3.50
  -1   0   7    1.40    1.90
  -1   0   7    1.00    2.50
   1   0  -7    0.30    2.40
   1   0  -7    1.90    2.50
  -1   0   6  412.56   18.10
   1   0  -6  377.26   18.40
  -1   0   6  431.06   18.20
   1   0  -6  439.16   18.40
  -1   0   6  405.86   16.10
  -1   0   6  399.86   18.60
   1   0  -6  415.66   18.20
  -1   0   6  402.06   17.80
  -1   0   6  382.86   20.10
  -1   0   6  387.86   18.30
   1   0  -6  397.16   18.40
   1   0  -6  425.36   17.90
   1   0  -5   -0.20    1.70
  -1   0   5    0.70    1.10
  -1   0   5   -0.80    1.50
  -1   0   5   -0.70    1.40
  -1   0   5    0.80    1.70
  -1   0   5    0.60    1.40
  -1   0   5   -0.80    2.10
   1   0  -5    4.10    2.10
   1   0  -5    0.70    1.60
   1   0  -5    0.20    1.40
   1   0  -5    0.80    1.10
  -1   0   5   -0.40    1.50
   1   0  -4  494.15   19.60
  -1   0   4  468.65   19.40
  -1   0   4  518.15   20.10
   1   0  -4  503.95   19.60
  -1   0   4  478.95   21.20
   1   0  -4  487.25   19.30
  -1   0   4  509.25   20.10
  -1   0   4  495.15   18.30
  -1   0   4  480.75   19.30
   1   0  -4  521.65   20.10
  -1   0   4  505.35   19.60
   1   0  -4  483.55   20.00
  -1   0   3   -0.20    0.80
   1   0  -3    0.70    0.90
  -1   0   3   -0.20    0.80
  -1   0   3   -1.20    0.90
   1   0  -3    1.30    1.00
   1   0  -3    0.80    1.10
   1   0  -3    1.40    1.20
  -1   0   3    1.50    0.80
  -1   0   3    0.50    1.00
  -1   0   3   -1.40    1.40
   1   0  -3    0.70    1.00
  -1   0   3    0.90    1.00
   1   0  -2 2013.40   67.69
   1   0  -2 2071.49   67.99
  -1   0   2 1861.01   68.69
  -1   0   2 1954.20   67.89
   1   0  -2 2057.39   67.69
  -1   0   2 2002.00   67.59
  -1   0   1    0.80    0.60
   1   0  -1    0.10    0.40
   1   0  -1   -0.10    0.30
  -1   0   1    0.10    0.30
  -1   0   1    0.20    0.40
   1   0  -1   -0.10    0.30
   1   0  -1   -0.30    0.40
  -1   0   0    0.20    0.20
   1   0   0    0.00    0.20
  -1   0   0    0.30    0.20
   1   0   0    0.00    0.20
   1   0   0    0.10    0.20
   1   0   0    0.20    0.20
  -1   0   0   -0.10    0.10
  -1   0   0    0.00    0.10
  -1   0   0   -0.10    0.10
   1   0   0   -0.20    0.20
  -1   0   0   -0.20    0.20
  -1   0  -1    0.00    0.40
  -1   0  -1    0.40    0.40
  -1   0  -1    0.80    0.30
   1   0   1   -0.30    0.20
   1   0   1    0.00    0.50
   1   0   1    0.60    0.50
   1   0   1    0.60    0.40
  -1   0  -1   -0.50    0.30
   1   0   2 3695.23  124.89
  -1   0  -2 3711.93  124.99
  -1   0  -2 3769.42  124.69
  -1   0  -2 3751.82  125.19
  -1   0  -2 3695.03  125.09
  -1   0  -2 3732.23  124.99
  -1   0  -2 3764.32  123.99
   1   0   2 3645.74  125.09
   1   0   2 3642.74  124.99
   1   0   3    1.60    1.40
  -1   0  -3    1.00    0.90
   1   0   3   -2.20    0.90
   1   0   3    1.00    1.20
   1   0   3    0.10    1.20
  -1   0  -3    0.00    0.90
  -1   0  -3    0.80    1.20
  -1   0  -3    3.70    1.00
  -1   0  -3    2.70    1.20
   1   0   3    0.60    1.00
  -1   0  -3    1.10    1.10
   1   0   4 2842.42  100.29
   1   0   4 2873.31  100.19
  -1   0  -4 2878.71   99.59
   1   0   4 2997.10   99.99
  -1   0  -4 2907.91  100.29
  -1   0  -4 2952.40  100.09
  -1   0  -4 2892.21   97.99
  -1   0  -4 2877.61  100.49
   1   0   4 2896.01  100.09
  -1   0  -4 2936.91  101.19
  -1   0  -5   -0.60    1.70
   1   0   5    2.20    1.40
   1   0   5    1.90    1.80
  -1   0  -5   -0.20    1.60
  -1   0  -5    1.50    1.70
  -1   0  -5   -0.40    1.70
   1   0   5   -0.10    1.70
   1   0   5   -1.10    1.40
  -1   0  -5    0.20    1.00
  -1   0  -5   -0.70    1.50
   1   0   5   -0.10    1.50
  -1   0  -6  385.56   18.20
   1   0   6  398.56   17.90
  -1   0  -6  387.26   17.20
  -1   0  -6  362.36   17.60
  -1   0  -6  424.86   18.60
  -1   0  -6  405.36   18.00
   1   0   6  392.06   18.30
   1   0   6  357.36   17.40
   1   0   6  402.66   17.80
   1   0   6  369.96   18.00
  -1   0  -6  381.06   15.00
  -1   0  -7   -0.20    2.40
  -1   0  -7    4.10    2.50
   1   0   7    2.10    2.70
   1   0   7    3.30    2.30
   1   0   7   -2.80    3.30
   1   0   7   -2.80    2.50
  -1   0  -7   -0.70    2.40
   1   0   7    2.70    2.10
  -1   0  -7   -1.20    2.40
   1   0   7   -2.30    2.20
  -1   0  -7    2.60    2.60
   1   0   8  440.96   24.10
   1   0   8  464.05   22.60
  -1   0  -8  520.85   25.20
   1   0   8  480.25   22.20
  -1   0  -8  441.76   22.40
  -1   0  -8  474.25   22.90
  -1   0  -8  472.35   22.20
   1   0   8  492.25   23.30
  -1   0  -8  469.45   21.70
   1   0   8  490.75   22.40
  -1   0  -9    5.50    4.20
   1   0   9   -0.30    3.40
   1   0   9    1.30    4.90
  -1   0  -9   -0.60    3.20
  -1   0  -9   -0.20    3.40
  -1   0  -9   -3.80    4.30
   1   0   9   -4.10    3.60
  -1   0  -9   19.80    4.00
   1   0   9    0.70    3.50
  -1   0 -10   74.69    9.00
   1   0  10   73.79    8.90
  -1   0 -10   82.19    9.20
   1   0  10   80.89    9.80
   1   0  10   84.69   10.50
  -1   0 -10   68.29    7.80
   1   0  10   59.69   11.40
  -1   0 -10   59.29    8.50
  -1   0 -11    0.20    3.70
   1   0  11    4.80    3.70
  -1   0 -11   -5.70    4.20
  -1   0 -11    2.10    4.80
  -1   0 -11    7.70    5.50
   1   0  11    2.10    5.40
   1   0  11    2.30    3.40
   1   0  12    9.20    6.20
  -1   0 -12    9.20    6.30
   1   0  12    5.20    5.40
  -1   0 -12   12.50    5.10
  -1   0 -12   19.00    6.60
  -1   0 -12   14.60    7.50
   1   0  13   -2.20    4.90
  -1   0 -13   -8.20    7.70
  -1   0 -13   -2.60    6.00
   1   0  13    1.90    7.00
   1   0  14   56.49   13.10
   1   0  14   78.29   12.40
  -1   0 -14   67.69   12.00
   1   0  15   -6.90   11.80
   1   0  15   -2.40   10.30
  -1   1  15   15.00    7.60
   1  -1 -15   23.70   10.00
  -1  -1  15   13.30   10.30
  -1  -1  15   16.40    9.60
   1   1 -14    1.60    7.10
  -1   1  14   -6.10    5.80
  -1   1  14    3.70    6.80
   1   1 -14   -3.40    8.10
  -1  -1  14   -4.30    7.20
  -1  -1  14   -6.00    6.40
   1  -1 -14    0.30    7.20
   1  -1 -14   11.60    7.20
   1   1 -13   -3.10    5.90
  -1   1  13    3.50    5.20
  -1   1  13    3.50    6.00
  -1   1  13    1.90    6.30
  -1  -1  13    1.50    5.10
  -1  -1  13   -1.60    5.10
  -1  -1  13   -0.90    5.90
   1  -1 -13    6.60    7.00
   1  -1 -13    4.60    6.10
  -1   1  12   39.80    8.30
  -1   1  12   39.80    8.50
   1   1 -12   35.90    8.20
   1   1 -12   57.69    9.00
  -1  -1  12   46.90    9.50
   1  -1 -12   48.60    7.30
   1  -1 -12   51.39    8.80
  -1  -1  12   43.40    7.20
   1   1 -11   25.90    6.30
  -1   1  11   24.70    7.30
  -1   1  11   22.80    5.80
   1   1 -11   32.20    7.20
  -1   1  11   18.90    5.80
   1  -1 -11   24.90    6.00
   1  -1 -11   16.50    5.90
  -1  -1  11   26.70    5.40
  -1  -1  11   25.00    6.50
   1  -1 -11   30.50    7.00
  -1  -1  11   22.90    5.90
  -1  -1  11   32.30    8.10
  -1   1  10   16.80    4.80
   1   1 -10   13.00    4.70
  -1   1  10   20.70    5.20
  -1   1  10   13.20    5.50
  -1   1  10   21.70    5.20
   1   1 -10   13.50    5.50
   1   1 -10   21.00    5.70
  -1  -1  10   14.40    4.40
  -1  -1  10   11.70    3.70
   1  -1 -10   19.60    5.80
  -1  -1  10   21.90    5.40
  -1  -1  10   10.50    5.60
   1  -1 -10   17.00    5.50
   1  -1 -10   13.20    4.60
   1  -1 -10   13.00    3.60
  -1  -1  10   12.10    6.90
   1   1  -9   48.90    7.20
  -1   1   9   44.00    7.40
  -1   1   9   51.29    7.60
   1   1  -9   36.90    6.60
   1   1  -9   46.60    7.30
   1   1  -9   45.20    6.80
  -1   1   9   38.00    8.70
  -1   1   9   42.90    6.60
   1   1  -9   42.00    6.30
  -1   1   9   41.80    6.00
  -1   1   9   42.10    7.00
   1  -1  -9   46.10    6.70
   1  -1  -9   37.30    6.70
  -1  -1   9   28.40    6.50
  -1  -1   9   58.69    8.90
  -1  -1   9   46.30    6.70
  -1  -1   9   30.00    7.70
  -1  -1   9   47.10    5.70
   1  -1  -9   43.70    5.20
  -1  -1   9   44.60    6.50
   1  -1  -9   39.50    5.60
   1  -1  -9   43.90    7.00
   1  -1  -9   55.19    6.80
   1   1  -8   98.09    9.00
   1   1  -8  107.69    9.10
  -1   1   8  100.89    8.10
  -1   1   8  102.79   10.60
  -1   1   8  110.09    9.20
  -1   1   8  113.39    8.80
   1   1  -8  110.79    8.40
   1   1  -8  100.19    8.90
   1   1  -8  105.39   11.90
  -1   1   8   95.69    7.40
   1  -1  -8  106.19    7.70
   1  -1  -8   98.49    7.80
  -1  -1   8   83.19   10.20
   1  -1  -8  100.89    8.70
   1  -1  -8   89.79   10.70
  -1  -1   8   89.49    8.50
  -1  -1   8   99.59    8.60
   1  -1  -8  110.79    9.00
  -1  -1   8  102.39    8.70
   1  -1  -8  112.09    7.00
  -1  -1   8  101.29    7.90
  -1  -1   8   96.19    7.30
   1   1  -7   88.59    7.00
  -1   1   7   95.39    8.10
  -1   1   7   90.09    7.40
  -1   1   7   83.79    6.50
  -1   1   7   84.49   10.40
   1   1  -7   87.49    7.70
   1   1  -7   90.29    7.00
  -1   1   7   95.09    7.90
  -1   1   7   80.79    7.50
   1   1  -7   85.69    7.50
   1   1  -7   85.89    7.40
   1  -1  -7   87.89    7.40
  -1  -1   7   91.99    6.90
  -1  -1   7   89.99    6.60
   1  -1  -7   98.29    6.60
   1  -1  -7   88.99    6.90
  -1  -1   7   99.19    7.70
  -1  -1   7   77.99    7.50
   1  -1  -7   82.79    7.60
   1  -1  -7   89.89    6.40
  -1  -1   7   82.49    7.40
  -1  -1   7  103.09    7.80
  -1  -1   7   79.69    8.30
  -1   1   6   23.90    3.80
  -1   1   6   27.20    3.70
  -1   1   6   23.70    5.50
   1   1  -6   30.00    4.20
  -1   1   6   26.70    3.90
  -1   1   6   25.20    4.30
   1   1  -6   20.90    4.10
   1   1  -6   27.20    3.70
   1   1  -6   27.00    4.40
  -1   1   6   22.30    1.50
  -1   1   6   18.10    3.90
   1   1  -6   16.60    3.50
   1   1  -6   30.10    4.80
  -1  -1   6   18.70    4.60
   1  -1  -6   22.50    3.40
   1  -1  -6   18.80    3.80
  -1  -1   6   20.00    3.80
   1  -1  -6   19.20    3.60
   1  -1  -6   23.40    3.80
  -1  -1   6   16.50    3.00
   1  -1  -6   12.60    2.40
  -1  -1   6   23.70    4.10
   1  -1  -6   20.60    3.90
  -1  -1   6   20.80    4.10
  -1  -1   6   17.20    3.40
  -1  -1   6   16.30    3.10
   1   1  -5 1708.83   62.59
  -1   1   5 1739.73   62.69
   1   1  -5 1723.43   62.09
  -1   1   5 1754.22   58.79
   1   1  -5 1740.03   62.79
   1   1  -5 1966.70   64.49
   1   1  -5 1781.72   62.99
   1   1  -5 1787.82   61.79
  -1   1   5 1702.43   62.59
  -1   1   5 1769.72   60.89
   1   1  -5 1782.12   63.19
  -1   1   5 1686.13   62.49
  -1   1   5 1756.42   61.79
  -1  -1   5 1690.83   62.79
   1  -1  -5 1714.63   60.29
  -1  -1   5 1517.95   62.89
   1  -1  -5 1785.82   62.59
   1  -1  -5 1751.52   61.79
   1  -1  -5 1726.63   60.79
   1  -1  -5 1703.93   62.19
  -1  -1   5 1822.62   62.79
  -1  -1   5 1737.23   61.89
  -1  -1   5 1733.43   62.49
  -1  -1   5 1789.02   61.59
   1  -1  -5 1760.32   62.99
  -1  -1   5 1817.42   62.79
  -1   1   4  184.08    9.60
  -1   1   4  194.58    8.30
   1   1  -4  192.58    9.70
   1   1  -4  188.88    8.80
   1   1  -4  182.48    9.60
   1   1  -4  193.08   10.40
  -1   1   4  188.08    9.70
   1   1  -4  194.38   10.00
   1   1  -4  212.08   10.60
  -1   1   4  189.58    9.60
  -1   1   4  179.58    8.90
   1   1  -4  214.88    9.60
   1  -1  -4  200.38    9.50
  -1  -1   4  190.48    8.90
  -1  -1   4  199.98    9.60
  -1  -1   4  207.98   11.40
   1  -1  -4  192.28    8.30
   1  -1  -4  194.98    8.10
   1  -1  -4  190.58    9.30
  -1  -1   4  192.28    9.70
  -1  -1   4  180.38   10.00
   1  -1  -4  180.58    9.00
  -1  -1   4  184.78    9.40
   1  -1  -4  182.78   10.70
  -1  -1   4  176.58    9.40
   1   1  -3 6341.77  209.98
  -1   1   3 6167.18  207.58
   1   1  -3 6100.19  209.08
   1   1  -3 6285.67  209.38
  -1   1   3 6172.88  209.08
   1   1  -3 6279.57  209.28
   1   1  -3 6213.48  209.18
  -1   1   3 6254.87  209.68
  -1   1   3 6309.37  209.18
   1   1  -3 6194.48  208.38
   1   1  -3 5554.94  209.58
   1  -1  -3 6343.87  209.08
   1  -1  -3 6168.28  208.78
  -1  -1   3 6361.66  209.98
   1  -1  -3 6366.76  208.98
  -1  -1   3 6482.95  209.18
  -1  -1   3 6285.07  209.08
  -1  -1   3 6197.38  209.58
   1  -1  -3 6305.57  209.78
   1   1  -2 1449.46   50.29
  -1   1   2 1426.16   49.80
  -1   1   2 1423.96   49.80
  -1   1   2 1397.36   50.89
   1   1  -2 1469.65   49.90
  -1   1   2 1449.26   48.50
  -1   1   2 1436.46   49.10
   1   1  -2 1428.36   49.80
   1   1  -2 1424.86   50.69
   1   1  -2 1432.46   49.99
   1   1  -2 1442.46   49.20
   1   1  -2 1434.56   50.79
  -1   1   2 1431.26   50.59
  -1  -1   2 1440.96   49.80
  -1  -1   2 1470.65   50.79
   1  -1  -2 1424.06   49.10
  -1  -1   2 1617.14   50.29
   1  -1  -2 1477.85   50.29
   1  -1  -2 1543.45   50.99
  -1  -1   2 1422.56   49.70
   1  -1  -2 1413.76   49.90
  -1   1   1  233.78    8.40
   1   1  -1  223.68    9.30
  -1   1   1  224.98    8.30
  -1   1   1  234.68    8.60
   1   1  -1  224.78    9.10
   1   1  -1  222.18    8.30
   1   1  -1  220.78    9.40
   1   1  -1  225.98    8.30
  -1   1   1  221.38    7.80
  -1   1   1  223.48    8.80
   1  -1  -1  209.98    8.90
   1   1   0   10.40    1.40
   1   1   0    9.20    1.40
  -1   1   0    9.60    1.50
  -1   1   0   12.10    1.20
  -1   1   0    5.20    1.20
   1   1   0    7.80    1.10
   1   1   0    8.30    1.30
  -1   1   0   10.30    1.30
  -1   1   0    8.60    0.70
   1   1   0    7.20    1.00
  -1   1   0    7.50    0.70
   1  -1   0    6.70    1.20
   1  -1   0    4.40    1.00
  -1  -1   0    3.90    1.10
   1  -1   0    4.20    1.00
   1   1   1  738.93   25.70
  -1   1  -1  735.63   25.30
  -1   1  -1  748.93   26.40
  -1   1  -1  765.42   25.80
   1   1   1  758.72   25.50
   1   1   1  758.12   26.40
  -1   1  -1  730.63   25.70
   1   1   1  762.02   25.60
   1   1   1  739.23   25.40
  -1   1  -1  749.42   26.70
   1   1   1  725.63   25.50
   1   1   1  753.72   25.50
  -1   1  -1  729.23   26.20
  -1  -1  -1  705.53   25.30
  -1  -1  -1  750.62   26.10
  -1  -1  -1  655.83   25.10
   1  -1   1  646.24   25.80
   1  -1   1  758.22   26.50
   1  -1   1  729.83   25.50
   1  -1   1  766.52   26.50
  -1   1  -2  926.41   33.00
  -1   1  -2  905.61   32.10
  -1   1  -2  881.01   32.10
   1   1   2  889.01   31.90
   1   1   2  877.51   31.30
   1   1   2  901.71   32.40
   1   1   2  940.01   32.10
  -1   1  -2  934.01   32.40
  -1   1  -2  912.21   32.20
   1   1   2  901.61   32.30
   1   1   2  906.31   31.50
   1  -1   2  960.00   33.10
  -1  -1  -2  942.81   31.90
   1  -1   2  826.22   31.30
  -1  -1  -2  906.31   31.40
   1  -1   2  907.21   32.10
   1  -1   2  929.51   32.30
  -1  -1  -2  892.91   31.80
   1  -1   2  915.11   32.40
   1  -1   2  914.71   34.00
   1  -1   2  894.11   32.00
  -1  -1  -2  825.42   30.70
  -1  -1  -2  885.11   32.40
  -1  -1  -2  908.81   32.10
  -1   1  -3  215.78   10.10
  -1   1  -3  205.38   10.00
  -1   1  -3  219.38   10.80
   1   1   3  218.68    9.30
  -1   1  -3  227.08    9.90
   1   1   3  216.28    9.30
  -1   1  -3  227.18   10.20
   1   1   3  216.28   10.20
   1   1   3  204.08    9.80
   1   1   3  216.18   10.10
  -1  -1  -3  235.08    9.40
   1  -1   3  226.48   10.10
  -1  -1  -3  219.28   10.00
   1  -1   3  212.08    9.80
   1  -1   3  216.08    9.90
   1  -1   3  229.98   10.20
  -1  -1  -3  211.28    9.20
  -1  -1  -3  210.48   10.10
   1  -1   3  224.58   10.60
   1  -1   3  225.08   10.00
  -1  -1  -3  220.18    9.90
  -1  -1  -3  221.78    9.90
   1   1   4   27.80    2.90
  -1   1  -4   25.90    3.70
   1   1   4   23.10    3.50
  -1   1  -4   24.80    3.70
   1   1   4   26.90    3.30
  -1   1  -4   30.50    3.10
  -1   1  -4   29.20    4.30
   1   1   4   26.40    3.60
  -1   1  -4   31.00    4.00
   1   1   4   33.90    4.00
   1  -1   4   27.90    3.60
  -1  -1  -4   27.20    2.70
  -1  -1  -4   26.00    3.80
   1  -1   4   30.10    3.60
   1  -1   4   28.50    4.00
   1  -1   4   30.20    3.10
   1  -1   4   29.30    3.70
   1  -1   4   30.60    4.50
  -1  -1  -4   23.70    3.30
  -1  -1  -4   27.40    3.60
  -1  -1  -4   27.60    2.80
   1  -1   4   27.60    4.00
  -1  -1  -4   29.50    4.40
   1   1   5   14.90    2.90
  -1   1  -5   17.40    3.50
   1   1   5   12.30    3.10
  -1   1  -5   12.50    2.80
   1   1   5    7.70    2.40
  -1   1  -5   14.80    3.00
  -1   1  -5   17.60    3.40
  -1   1  -5   13.90    3.30
  -1   1  -5   13.60    3.10
   1   1   5   11.40    2.60
   1   1   5   17.40    2.80
   1  -1   5   15.20    3.50
   1  -1   5    8.00    2.40
  -1  -1  -5   12.80    3.10
  -1  -1  -5   13.20    2.80
  -1  -1  -5   15.10    3.10
  -1  -1  -5   15.60    2.70
   1  -1   5    9.20    2.70
  -1  -1  -5   10.90    2.70
   1  -1   5    2.50    2.50
  -1  -1  -5   14.20    2.60
   1  -1   5   11.30    2.70
   1  -1   5   16.40    2.90
   1  -1   5   10.00    2.40
   1   1   6  961.60   36.60
  -1   1  -6  900.21   35.50
  -1   1  -6  929.51   36.90
   1   1   6  936.71   36.60
   1   1   6  866.71   35.90
  -1   1  -6  901.71   34.60
   1   1   6  934.51   35.20
   1   1   6  859.41   34.70
  -1   1  -6  906.41   36.30
  -1   1  -6  916.31   35.50
  -1   1  -6  968.50   36.70
   1  -1   6  853.51   36.10
  -1  -1  -6  945.11   34.70
   1  -1   6  896.31   35.90
   1  -1   6  934.91   34.70
  -1  -1  -6  869.11   36.00
  -1  -1  -6  960.90   36.20
  -1  -1  -6  933.41   36.10
  -1  -1  -6  899.01   35.10
   1  -1   6  926.41   35.50
   1  -1   6  899.61   36.90
  -1  -1  -6  946.31   34.90
   1  -1   6  931.01   36.30
  -1   1  -7 1200.08   46.50
   1   1   7 1216.28   47.40
  -1   1  -7 1177.88   46.40
  -1   1  -7 1240.88   47.80
  -1   1  -7 1312.07   48.40
   1   1   7 1274.07   48.00
  -1   1  -7 1209.08   47.50
   1   1   7 1234.78   48.10
   1   1   7 1202.38   47.10
  -1   1  -7 1223.28   45.10
   1   1   7 1174.38   45.80
  -1  -1  -7 1265.37   45.70
  -1  -1  -7 1170.68   45.50
  -1  -1  -7 1180.68   47.30
   1  -1   7 1293.87   45.50
  -1  -1  -7 1160.08   46.80
   1  -1   7 1155.88   47.20
   1  -1   7 1214.98   47.20
   1  -1   7 1219.38   46.50
   1  -1   7 1219.28   45.70
  -1  -1  -7 1224.28   47.20
  -1  -1  -7 1304.67   46.50
   1  -1   7 1137.59   47.80
   1  -1   7 1338.57   48.10
   1   1   8  109.59    9.40
  -1   1  -8  115.79    8.80
  -1   1  -8  102.69    7.30
   1   1   8   99.69    8.20
  -1   1  -8  106.99   10.10
  -1   1  -8  126.39   10.00
  -1   1  -8   92.99    9.20
  -1   1  -8  112.89    9.60
   1   1   8  100.69    9.50
   1   1   8  112.69    9.20
   1   1   8  110.19    8.50
  -1  -1  -8  106.09    9.10
   1  -1   8  105.69    8.20
   1  -1   8   98.79    8.90
  -1  -1  -8  113.19    8.60
   1  -1   8  109.49    9.50
  -1  -1  -8  106.79    9.80
  -1  -1  -8   90.89    7.80
   1  -1   8  107.39   10.30
   1  -1   8  118.29    8.90
  -1  -1  -8  108.29    8.10
   1  -1   8  107.19    9.00
  -1   1  -9  225.58   14.90
   1   1   9  216.08   18.20
   1   1   9  226.98   13.80
  -1   1  -9  207.78   13.90
  -1   1  -9  261.07   14.80
   1   1   9  218.78   13.70
   1   1   9  223.78   14.40
   1   1   9  254.57   15.60
  -1   1  -9  245.48   15.30
  -1  -1  -9  249.88   13.70
   1  -1   9  203.78   14.60
   1  -1   9  238.18   15.10
  -1  -1  -9  239.48   13.90
   1  -1   9  219.68   14.70
   1  -1   9  204.28   12.90
  -1  -1  -9  231.98   13.70
  -1  -1  -9  246.08   14.90
  -1  -1  -9  225.58   14.60
   1  -1   9  252.57   14.30
   1  -1   9  223.58   16.10
   1   1  10    7.60    4.50
   1   1  10   20.80    5.20
  -1   1 -10   17.90    4.80
  -1   1 -10    0.10    4.60
  -1   1 -10   13.10    5.00
   1   1  10    8.60    4.60
  -1  -1 -10   10.00    4.60
   1  -1  10   18.40    4.50
  -1  -1 -10    9.50    4.80
   1  -1  10   11.70    4.70
  -1  -1 -10    8.60    4.20
  -1  -1 -10    8.50    3.90
   1  -1  10   12.70    5.30
   1  -1  10   12.00    7.60
  -1   1 -11   19.90    6.80
  -1   1 -11    9.00    5.30
   1   1  11   33.60    8.40
   1   1  11   16.60    6.30
  -1   1 -11   14.90    6.40
   1  -1  11   17.50    5.40
  -1  -1 -11   26.00    7.60
  -1  -1 -11   16.80    5.50
   1  -1  11   11.70    6.00
  -1  -1 -11   21.50    6.20
   1  -1  11   17.00    5.50
  -1   1 -12    8.00    7.00
  -1   1 -12   31.90    8.20
   1   1  12   18.40    7.70
  -1   1 -12   20.80    6.50
   1   1  12    8.60    5.90
   1  -1  12   10.90    5.80
   1  -1  12    9.40    6.10
  -1  -1 -12    8.40    6.40
  -1  -1 -12   11.70    5.40
  -1  -1 -12   23.20    7.20
   1  -1  12   13.50    6.00
  -1   1 -13    4.30    7.40
   1   1  13  -13.00    4.80
  -1   1 -13   -7.90    5.80
  -1   1 -13    1.60    8.10
   1   1  13    2.90    6.30
   1  -1  13   13.10    8.60
  -1  -1 -13   -3.80    5.50
  -1  -1 -13    3.10    8.10
   1  -1  13   -4.40    4.90
   1   1  14   -4.20    7.50
   1   1  14   -2.30    6.50
  -1   1 -14   -3.90    8.30
  -1   1 -14   -4.60    8.00
   1  -1  14   -0.10    8.40
   1  -1  14   10.40    7.10
  -1  -1 -14   -6.20    7.00
  -1   1 -15   54.99   17.30
   1   1  15   48.30   12.30
  -1   1 -15   50.99   12.20
   1   1  15   25.60   10.20
  -1  -1 -15   55.49   12.30
   1  -1  15   66.29   11.80
  -1   2  15   12.90   13.30
   1   2 -15    6.50   10.30
  -1   2  15   10.50    8.80
   1   2 -15  -11.80    9.70
  -1  -2  15    7.50    8.80
   1  -2 -15    5.30   11.90
  -1  -2  15   -0.70   10.00
   1   2 -14    7.00    8.70
   1   2 -14    4.00    7.40
  -1   2  14   -4.30    6.00
   1   2 -14    2.80    9.40
  -1   2  14    6.10    7.50
  -1   2  14   -6.50    6.40
   1  -2 -14   -1.90    6.90
  -1  -2  14   17.50    7.50
  -1  -2  14    0.20    7.90
   1  -2 -14   -4.50    8.10
  -1   2  13   19.60    7.20
   1   2 -13   38.60    9.60
   1   2 -13   33.10    9.00
  -1   2  13   35.50    8.90
  -1   2  13   21.00    7.30
  -1  -2  13   36.30    7.90
   1  -2 -13   35.10    8.50
  -1  -2  13   15.30    7.30
  -1  -2  13   23.30    7.20
   1  -2 -13   26.70    7.40
  -1   2  12    5.40    4.90
  -1   2  12   -2.10    5.00
   1   2 -12   -0.20    6.00
  -1   2  12   -6.00    7.80
  -1  -2  12    1.60    4.70
   1  -2 -12    5.20    6.20
  -1  -2  12   -2.50    4.20
   1  -2 -12    2.80    5.20
   1   2 -11   26.60    7.30
  -1   2  11    8.80    6.00
  -1   2  11   17.10    5.70
   1   2 -11   19.90    7.20
  -1   2  11   18.30    6.40
  -1  -2  11   20.20    6.10
  -1  -2  11   10.70    4.90
  -1  -2  11   14.80    4.30
   1  -2 -11   14.50    5.10
   1  -2 -11   15.70    5.40
   1  -2 -11   16.40    6.30
   1   2 -10    4.80    5.10
  -1   2  10    3.60    4.20
   1   2 -10    9.80    5.60
  -1   2  10    7.70    4.00
   1   2 -10    2.30    4.80
  -1   2  10    9.90    5.30
  -1  -2  10   -0.80    3.00
  -1  -2  10    7.30    4.20
   1  -2 -10   -1.00    5.50
   1  -2 -10    8.00    3.30
   1  -2 -10    7.80    4.30
   1  -2 -10    6.60    4.50
  -1  -2  10   11.10    5.80
  -1  -2  10   13.00    4.70
  -1  -2  10    6.80    3.80
   1   2  -9   72.59    9.80
   1   2  -9   69.89    9.90
  -1   2   9   77.79    9.10
  -1   2   9   81.59    7.80
  -1   2   9   67.99    6.30
   1   2  -9   74.09    7.90
  -1   2   9   64.09    9.00
  -1   2   9   89.29   10.20
   1   2  -9   47.40    7.70
   1  -2  -9   65.69    6.00
  -1  -2   9   66.39    8.10
  -1  -2   9   82.59    9.60
  -1  -2   9   65.89    8.20
  -1  -2   9   90.19    8.90
  -1  -2   9   72.09    7.20
  -1  -2   9   82.79    7.80
   1  -2  -9   70.59    5.60
   1  -2  -9   85.29    7.70
   1  -2  -9   69.79    8.50
   1  -2  -9   66.69    8.80
   1  -2  -9   76.89    9.00
  -1  -2   9   82.09   10.60
  -1   2   8    9.30    3.50
   1   2  -8    9.70    3.60
  -1   2   8    6.60    2.70
   1   2  -8    7.60    3.60
  -1   2   8    0.30    3.00
   1   2  -8   15.70    3.70
   1   2  -8    1.70    3.60
   1   2  -8    8.30    4.20
  -1   2   8    6.30    3.40
  -1   2   8   -0.40    5.30
  -1   2   8    8.70    4.00
   1   2  -8    2.40    3.30
  -1  -2   8    9.90    4.10
  -1  -2   8    8.70    4.40
   1  -2  -8    4.80    2.00
   1  -2  -8    4.30    1.70
   1  -2  -8    7.20    3.50
   1  -2  -8    4.60    3.10
  -1  -2   8    1.20    2.80
   1  -2  -8    6.90    3.30
  -1  -2   8    3.40    3.90
  -1  -2   8    5.20    3.20
   1  -2  -8    5.50    3.40
   1  -2  -8    8.80    4.20
  -1  -2   8    6.90    2.90
  -1  -2   8    6.20    3.40
  -1   2   7  279.27   13.00
  -1   2   7  311.77   16.00
  -1   2   7  273.67   15.30
   1   2  -7  283.57   16.40
   1   2  -7  264.57   14.80
   1   2  -7  287.37   15.30
   1   2  -7  321.97   16.30
  -1   2   7  320.47   16.30
   1   2  -7  282.47   14.20
   1   2  -7  290.27   15.40
  -1  -2   7  289.27   15.60
   1  -2  -7  295.57   12.20
  -1  -2   7  296.07   14.40
   1  -2  -7  301.27   15.20
  -1  -2   7  276.17   16.00
   1  -2  -7  280.47   14.40
  -1  -2   7  311.47   17.40
  -1  -2   7  270.47   15.00
   1  -2  -7  289.47   16.30
  -1  -2   7  294.37   15.40
   1  -2  -7  299.47   12.80
   1  -2  -7  293.37   15.60
   1  -2  -7  285.47   14.80
  -1  -2   7  287.37   15.20
   1   2  -6    2.80    3.20
  -1   2   6    6.20    2.90
  -1   2   6   11.30    2.80
  -1   2   6    6.40    0.80
  -1   2   6    2.50    2.80
   1   2  -6    3.40    2.40
  -1   2   6    8.50    2.00
   1   2  -6    9.40    2.60
   1   2  -6   17.60    4.90
  -1   2   6    2.80    2.30
   1   2  -6    7.60    2.70
   1   2  -6    3.00    2.70
  -1  -2   6    8.10    3.10
  -1  -2   6    2.20    2.10
   1  -2  -6    9.50    3.00
  -1  -2   6    7.90    3.40
   1  -2  -6   10.10    2.90
  -1  -2   6    8.10    2.80
  -1  -2   6    5.00    2.00
   1  -2  -6    8.10    1.60
  -1  -2   6    9.10    2.80
   1  -2  -6    4.80    1.70
   1  -2  -6    7.50    2.90
  -1  -2   6    9.90    3.30
   1  -2  -6    3.60    2.50
   1  -2  -6    8.40    2.90
  -1   2   5  170.88    9.80
  -1   2   5  186.28   10.00
   1   2  -5  205.28   11.40
   1   2  -5  168.48    9.80
   1   2  -5  174.38    9.70
  -1   2   5  176.38   10.50
  -1   2   5  193.28    8.10
   1   2  -5  175.88    9.60
   1   2  -5  171.58    9.90
  -1   2   5  172.08    9.20
  -1   2   5  170.78    7.30
   1   2  -5  178.08   11.00
   1   2  -5  166.58   10.20
   1  -2  -5  155.38   10.10
   1  -2  -5  180.98   10.30
  -1  -2   5  182.58    9.90
  -1  -2   5  165.98    9.00
   1  -2  -5  171.88    9.20
  -1  -2   5  175.78    9.40
   1  -2  -5  169.18    7.60
  -1  -2   5  180.08   10.50
   1  -2  -5  175.58    9.30
  -1  -2   5  176.08   10.20
   1  -2  -5  183.18    7.60
   1  -2  -5  179.78    9.40
  -1  -2   5  164.38    9.20
  -1  -2   5  165.08   10.60
  -1   2   4  204.48    9.80
  -1   2   4  199.18   10.90
   1   2  -4  201.28   10.10
  -1   2   4  206.18   10.10
  -1   2   4  203.78    8.20
   1   2  -4  204.08   11.30
  -1   2   4  195.08    9.90
   1   2  -4  185.48   10.80
   1   2  -4  216.08    9.50
  -1   2   4  222.28    8.90
   1   2  -4  187.38   10.30
  -1   2   4  199.98    8.10
   1   2  -4  199.88   10.40
   1  -2  -4  201.48    9.50
   1  -2  -4  213.88   11.10
  -1  -2   4  203.38    9.60
   1  -2  -4  213.48   11.30
   1  -2  -4  222.08   10.90
   1  -2  -4  207.58    9.60
  -1  -2   4  223.28   10.00
  -1  -2   4  187.68   11.00
  -1  -2   4  182.48   10.80
   1  -2  -4  198.68    8.30
  -1  -2   4  201.68    9.70
  -1  -2   4  204.88    9.80
  -1   2   3 1653.63   59.29
   1   2  -3 1469.15   59.29
   1   2  -3 1681.83   59.59
  -1   2   3 1680.23   57.99
   1   2  -3 1622.24   59.49
  -1   2   3 1706.33   57.49
   1   2  -3 1681.03   58.09
   1   2  -3 1636.14   57.79
   1   2  -3 1677.93   57.19
  -1   2   3 1544.95   55.59
  -1   2   3 1664.03   57.59
  -1   2   3 1686.73   56.29
   1   2  -3 1639.34   57.69
  -1   2   3 1671.83   57.59
   1  -2  -3 1652.73   57.99
  -1  -2   3 1657.83   59.79
   1  -2  -3 1687.33   61.09
  -1  -2   3 1705.23   57.19
   1  -2  -3 1698.43   56.39
   1  -2  -3 1613.64   56.79
   1  -2  -3 1653.63   58.09
   1  -2  -3 1682.23   56.99
  -1  -2   3 1686.13   57.69
  -1  -2   3 1667.43   59.69
  -1  -2   3 1654.53   57.09
  -1  -2   3 1709.43   59.59
   1  -2  -3 1656.93   59.09
   1   2  -2    5.60    1.90
   1   2  -2    2.20    1.60
   1   2  -2    5.50    1.20
   1   2  -2    6.40    1.90
   1   2  -2    2.40    1.20
  -1   2   2    1.80    1.10
   1   2  -2    3.10    1.90
   1   2  -2    2.70    1.30
  -1   2   2    2.30    1.40
  -1   2   2    6.20    2.00
  -1   2   2    7.30    1.80
  -1   2   2    3.30    1.00
   1   2  -2   -0.20    1.90
   1   2  -2    1.80    1.10
   1  -2  -2    3.20    0.80
   1  -2  -2    5.30    1.90
  -1  -2   2    2.70    1.40
   1  -2  -2    2.80    0.80
  -1  -2   2    6.00    2.30
  -1  -2   2    2.20    0.90
   1  -2  -2    7.90    2.10
   1  -2  -2    4.50    1.00
   1  -2  -2    3.20    1.70
  -1  -2   2    3.10    1.20
  -1   2   1 1656.53   57.99
  -1   2   1 1643.44   55.29
  -1   2   1 1659.73   57.99
  -1   2   1 1662.23   57.69
  -1   2   1 1610.74   57.39
   1   2  -1 1785.02   58.59
   1   2  -1 1617.34   57.39
   1   2  -1 1647.64   57.69
   1   2  -1 1636.04   57.89
   1   2  -1 1613.24   58.49
  -1   2   1 1619.64   56.69
   1   2  -1 1638.04   55.09
  -1   2   1 1653.63   55.19
  -1   2   1 1662.93   56.19
  -1   2   1 1681.83   57.89
   1   2  -1 1653.63   55.09
  -1   2   1 1651.23   57.39
  -1  -2   1 1662.73   58.19
   1  -2  -1 1689.73   57.59
   1  -2  -1 1664.73   56.79
  -1  -2   1 1682.43   57.79
  -1  -2   1 1633.64   57.39
   1  -2  -1 1602.74   57.39
  -1  -2   1 1612.74   58.49
   1  -2  -1 1619.14   58.99
   1  -2  -1 1636.04   57.79
  -1  -2   1 1661.03   57.99
   1   2   0 3334.97  112.69
   1   2   0 3362.06  112.89
  -1   2   0 3255.37  112.19
  -1   2   0 3340.47  112.19
  -1   2   0 3348.17  113.19
  -1   2   0 3466.25  112.99
   1   2   0 3334.27  111.59
   1   2   0 3305.37  112.29
   1   2   0 3167.78  112.49
  -1   2   0 3244.98  111.99
   1   2   0 3261.77  112.59
  -1   2   0 3319.87  111.69
  -1  -2   0 3354.36  112.79
   1  -2   0 3290.17  113.19
   1  -2   0 3349.06  112.99
  -1  -2   0 3307.67  112.79
  -1  -2   0 3306.47  112.39
  -1  -2   0 3216.78  112.79
   1  -2   0 3259.67  112.59
   1  -2   0 3291.37  112.19
   1  -2   0 3234.08  111.69
  -1   2  -2 1569.44   54.09
   1   2   2 1495.05   52.19
  -1   2  -2 1493.45   51.89
   1   2   2 1537.95   51.59
   1   2   2 1461.45   51.49
  -1   2  -2 1495.45   52.79
   1   2   2 1543.45   53.19
  -1   2  -2 1521.55   54.29
  -1   2  -2 1509.65   51.89
  -1   2  -2 1502.75   51.89
   1   2   2 1472.45   52.09
  -1   2  -2 1487.35   53.59
   1   2   2 1469.55   51.59
  -1   2  -2 1462.05   50.89
   1   2   2 1495.75   50.29
   1   2   2 1487.65   53.39
   1   2   2 1469.55   51.59
  -1   2  -2 1476.65   53.59
  -1  -2  -2 1478.85   53.19
   1  -2   2 1456.15   53.49
  -1  -2  -2 1514.95   53.39
  -1  -2  -2 1544.05   53.99
  -1  -2  -2 1483.25   51.69
   1  -2   2 1508.35   53.69
   1  -2   2 1533.55   54.19
   1  -2   2 1481.75   51.29
   1  -2   2 1552.74   51.79
   1  -2   2 1484.55   50.69
  -1   2  -3 1604.34   55.49
  -1   2  -3 1578.04   56.59
  -1   2  -3 1632.94   58.39
   1   2   3 1618.64   56.29
   1   2   3 1605.14   55.49
  -1   2  -3 1696.13   55.59
   1   2   3 1586.94   55.29
  -1   2  -3 1659.73   58.49
  -1   2  -3 1559.64   56.59
   1   2   3 1624.94   56.49
   1   2   3 1598.54   57.49
   1   2   3 1603.74   57.49
  -1   2  -3 1610.84   56.69
  -1   2  -3 1573.64   57.49
   1   2   3 1567.34   55.69
   1  -2   3 1613.84   57.79
   1  -2   3 1600.04   58.19
  -1  -2  -3 1579.84   55.39
   1  -2   3 1615.44   56.19
  -1  -2  -3 1573.24   55.59
   1  -2   3 1620.74   56.19
  -1  -2  -3 1651.43   55.79
  -1  -2  -3 1598.14   55.89
  -1  -2  -3 1612.64   57.89
   1  -2   3 1605.84   58.19
  -1  -2  -3 1619.44   57.79
   1  -2   3 1695.33   55.09
  -1   2  -4  349.17   16.30
   1   2   4  352.06   15.30
   1   2   4  346.47   13.90
  -1   2  -4  342.07   15.40
  -1   2  -4  322.27   15.20
  -1   2  -4  370.96   15.20
   1   2   4  347.27   15.20
   1   2   4  347.77   14.30
   1   2   4  337.67   15.90
  -1   2  -4  362.26   16.90
  -1  -2  -4  337.47   14.50
   1  -2   4  344.47   15.40
   1  -2   4  355.66   15.10
  -1  -2  -4  329.27   14.00
  -1  -2  -4  343.47   16.10
  -1  -2  -4  328.47   14.50
  -1  -2  -4  352.56   14.50
   1  -2   4  355.06   16.60
  -1  -2  -4  341.07   16.10
   1  -2   4  361.86   15.30
   1  -2   4  373.66   14.40
   1  -2   4  343.87   16.10
   1   2   5   38.80    5.00
  -1   2  -5   34.50    4.80
  -1   2  -5   31.10    5.00
  -1   2  -5   38.20    5.30
   1   2   5   35.00    3.80
  -1   2  -5   35.30    4.90
  -1   2  -5   33.50    4.70
   1   2   5   28.30    4.50
  -1   2  -5   38.50    4.80
   1   2   5   26.50    4.10
   1   2   5   34.50    3.90
  -1  -2  -5   31.90    4.30
  -1  -2  -5   30.90    3.60
   1  -2   5   35.10    4.90
  -1  -2  -5   49.50    5.60
  -1  -2  -5   35.30    2.10
  -1  -2  -5   31.40    4.10
   1  -2   5   37.70    4.10
   1  -2   5   32.70    4.70
   1  -2   5   42.40    5.30
   1  -2   5   34.10    4.40
   1  -2   5   42.90    5.70
   1  -2   5   41.00    4.90
  -1  -2  -5   41.10    5.60
  -1  -2  -5   37.40    3.70
  -1   2  -6    5.70    2.80
   1   2   6    4.40    2.60
  -1   2  -6    7.50    3.20
   1   2   6    9.30    3.30
  -1   2  -6    1.90    2.90
   1   2   6    6.50    2.90
  -1   2  -6    0.20    2.50
  -1   2  -6    2.60    2.30
   1   2   6    4.30    2.20
  -1   2  -6   11.50    3.00
   1  -2   6    6.80    2.40
  -1  -2  -6    9.20    3.30
   1  -2   6    9.60    3.70
  -1  -2  -6    3.80    1.10
  -1  -2  -6    7.40    2.50
   1  -2   6    4.70    2.80
   1  -2   6    3.90    2.60
   1  -2   6    4.90    2.50
  -1  -2  -6    2.50    2.30
  -1  -2  -6    5.10    1.80
   1  -2   6    0.90    2.60
  -1  -2  -6    4.20    2.40
  -1  -2  -6    4.60    2.90
   1  -2   6   -2.40    2.50
   1   2   7    7.40    2.80
   1   2   7    5.10    2.70
   1   2   7    8.60    3.80
  -1   2  -7   10.70    3.50
   1   2   7   16.70    4.20
  -1   2  -7    8.20    3.70
  -1   2  -7   10.10    4.20
  -1   2  -7   14.60    4.20
  -1   2  -7   12.70    4.30
   1   2   7    9.00    3.10
   1  -2   7    5.40    3.00
  -1  -2  -7    9.30    3.20
   1  -2   7    3.40    3.20
   1  -2   7   10.90    3.60
  -1  -2  -7   12.00    3.80
   1  -2   7   11.60    3.10
  -1  -2  -7   14.70    3.10
   1  -2   7    5.20    3.80
  -1  -2  -7   10.40    1.80
   1  -2   7   13.20    4.40
  -1  -2  -7    3.10    2.60
   1  -2   7    4.70    2.80
  -1   2  -8   28.60    5.60
   1   2   8   27.50    5.50
  -1   2  -8   28.20    5.50
   1   2   8   32.90    6.60
   1   2   8   24.60    4.60
  -1   2  -8   27.20    5.80
  -1   2  -8   21.90    5.20
  -1   2  -8   29.90    5.70
   1   2   8   33.40    4.80
   1   2   8   21.60    5.20
   1  -2   8   20.30    5.50
   1  -2   8   22.50    5.90
  -1  -2  -8   25.80    5.50
  -1  -2  -8   32.50    4.70
   1  -2   8   31.70    5.60
  -1  -2  -8   29.20    5.50
   1  -2   8   24.10    4.70
  -1  -2  -8   30.80    5.50
  -1  -2  -8   23.40    3.50
  -1  -2  -8   28.80    5.70
  -1  -2  -8   28.40    5.60
   1  -2   8   19.90    4.30
  -1  -2  -8   28.90    3.30
   1  -2   8   20.90    4.70
   1   2   9  108.39    9.60
   1   2   9   81.49    7.90
  -1   2  -9   90.69    9.30
  -1   2  -9  105.39    9.90
   1   2   9   85.79    7.80
  -1   2  -9   79.19    9.80
   1   2   9   89.79   10.90
  -1   2  -9   77.99    9.60
   1  -2   9   97.79   10.70
  -1  -2  -9   98.89    9.70
  -1  -2  -9   88.89    8.80
   1  -2   9   60.99    9.30
  -1  -2  -9  100.09    7.60
   1  -2   9   97.29    9.50
   1  -2   9   92.89    9.20
  -1  -2  -9   93.79    6.40
  -1  -2  -9   95.99   11.70
  -1  -2  -9   88.29    9.50
   1  -2   9   88.89    8.40
  -1   2 -10   -4.10    4.00
   1   2  10    1.30    3.80
  -1   2 -10   -2.60    5.10
  -1   2 -10    1.00    4.60
   1   2  10   -1.30    2.70
   1   2  10    7.90    4.70
   1  -2  10   -3.80    3.80
  -1  -2 -10    1.20    4.60
  -1  -2 -10   -4.30    3.50
  -1  -2 -10   -1.70    3.90
   1  -2  10    1.70    3.70
   1  -2  10    0.70    3.30
  -1   2 -11    3.00    5.50
  -1   2 -11   11.00    6.20
   1   2  11    7.40    4.50
  -1   2 -11    0.30    4.50
   1   2  11    8.50    5.40
  -1  -2 -11    5.80    4.60
   1  -2  11    4.10    5.60
  -1  -2 -11   10.00    5.30
   1  -2  11    8.40    4.70
   1  -2  11   14.40    5.10
  -1  -2 -11    4.50    5.10
  -1   2 -12    5.50    6.30
   1   2  12   15.10   10.80
  -1   2 -12   27.30    8.20
   1   2  12   19.20    7.90
  -1   2 -12   14.90    7.60
   1   2  12    6.60    5.60
   1  -2  12   21.30    6.50
  -1  -2 -12   16.40    6.90
   1  -2  12   24.80    6.90
  -1  -2 -12   24.20    8.50
   1  -2  12   24.60    6.50
  -1   2 -13   23.90    9.20
  -1   2 -13   26.30    8.40
   1   2  13   27.20    8.70
   1   2  13   24.00    7.70
  -1   2 -13   15.70    8.00
  -1  -2 -13   22.40    8.20
   1  -2  13   20.20    7.40
  -1  -2 -13   22.50    8.00
   1  -2  13   30.90    7.80
   1   2  14    4.70    8.70
  -1   2 -14  -10.30    8.80
   1   2  14   -5.50    6.90
  -1   2 -14   -5.00    9.60
  -1   2 -14   -6.20    9.10
   1  -2  14   -0.50    7.40
   1  -2  14  -10.60    9.40
  -1  -2 -14    8.10    8.90
  -1   2 -15   -5.20    9.80
   1   2  15    7.10    8.70
  -1   2 -15    2.10   10.10
   1   2  15   -7.10   10.20
  -1  -2 -15    1.80   10.60
   1  -2  15   -7.30    9.10
   1  -2  15    1.20   11.80
  -1   3  15   19.10    9.00
   1   3 -15   26.50   10.90
  -1   3  15   31.80   10.20
  -1   3  15   26.80    9.30
   1   3 -15   10.70   11.50
   1  -3 -15   24.50   11.20
   1   3 -14    2.70    8.40
  -1   3  14   12.90    8.30
  -1   3  14    5.50    7.90
   1   3 -14    3.80    9.50
  -1   3  14   11.40    8.30
   1   3 -14   18.80    9.80
  -1  -3  14   22.40   11.40
   1  -3 -14   14.90    8.90
  -1  -3  14    6.40    9.60
  -1   3  13    3.50    6.10
   1   3 -13    9.50    7.60
  -1   3  13    5.60    6.70
   1   3 -13    5.40    7.80
  -1   3  13  -11.80    6.40
   1   3 -13   11.70    8.20
  -1  -3  13   -2.60    6.50
  -1  -3  13   -0.10    6.20
   1  -3 -13   -3.80    6.30
  -1  -3  13   -7.30    5.90
   1  -3 -13   -0.40    8.40
  -1   3  12   54.09    9.40
   1   3 -12   57.49   10.60
   1   3 -12   63.39   10.30
  -1   3  12   41.90    9.50
  -1  -3  12   67.49    9.80
   1  -3 -12   53.29   10.60
   1  -3 -12   57.79   10.40
  -1  -3  12   67.79   10.10
  -1  -3  12   72.59    9.80
  -1   3  11   13.50    5.90
  -1   3  11    6.60    5.00
  -1  -3  11   23.70    6.50
  -1  -3  11    7.10    6.10
  -1  -3  11   13.90    4.90
   1  -3 -11   17.60    6.00
   1  -3 -11    9.70    6.00
  -1  -3  11   11.40    5.00
   1   3 -10   95.89   12.20
   1   3 -10   90.89   11.20
  -1   3  10   90.49   10.80
   1   3 -10   69.99    9.00
  -1   3  10   71.59   10.10
  -1   3  10   82.69    9.80
  -1  -3  10   66.19    9.20
   1  -3 -10   66.79    8.90
   1  -3 -10   79.79    9.70
  -1  -3  10   81.09    9.50
   1  -3 -10   85.19   10.50
  -1  -3  10   80.49   10.40
  -1  -3  10   94.99    9.80
  -1  -3  10   90.79   10.20
   1   3  -9   13.60    5.90
  -1   3   9   22.60    5.60
  -1   3   9   30.50    6.00
  -1   3   9   27.40    5.10
   1   3  -9   39.30    6.80
  -1  -3   9   16.50    5.70
   1  -3  -9   28.10    5.50
  -1  -3   9   22.50    5.10
  -1  -3   9   22.20    5.80
   1  -3  -9   30.30    4.50
  -1  -3   9   22.20    5.80
  -1  -3   9   25.50    5.60
   1  -3  -9   18.70    5.70
   1  -3  -9   22.70    6.20
   1  -3  -9   21.80    5.60
  -1   3   8   43.90    6.10
   1   3  -8   51.99    8.30
  -1   3   8   43.80    7.00
   1   3  -8   44.40    6.50
   1   3  -8   47.50    7.20
  -1   3   8   70.59    8.80
  -1   3   8   50.49    7.50
   1   3  -8   43.30    7.90
  -1   3   8   53.79    4.80
   1   3  -8   44.40    8.00
   1   3  -8   49.70    6.70
   1  -3  -8   49.70    4.00
  -1  -3   8   51.19    7.80
  -1  -3   8   67.89    7.80
  -1  -3   8   46.80    7.10
  -1  -3   8   58.79    7.10
   1  -3  -8   48.80    5.80
   1  -3  -8   44.60    4.30
  -1  -3   8   64.49    8.80
   1  -3  -8   50.69    7.70
   1  -3  -8   48.60    8.40
  -1  -3   8   59.79    7.20
  -1  -3   8   51.49    7.10
   1  -3  -8   41.30    5.90
   1  -3  -8   48.40    6.80
  -1   3   7  148.29   10.20
   1   3  -7  128.99    9.80
   1   3  -7  126.89    9.90
  -1   3   7  128.19    6.90
   1   3  -7  134.79   10.40
   1   3  -7  137.79    9.90
   1   3  -7  119.89   10.50
  -1   3   7  132.49    8.90
   1   3  -7  123.69   10.00
   1   3  -7  129.59    8.70
  -1   3   7  146.29   10.90
  -1   3   7  136.39    9.90
  -1  -3   7  114.89    8.30
   1  -3  -7  128.59    6.70
   1  -3  -7  133.89    6.30
   1  -3  -7  149.19   11.00
  -1  -3   7  138.89    9.20
  -1  -3   7  133.89    9.20
  -1  -3   7  144.49   11.50
  -1  -3   7  144.39   10.50
   1  -3  -7  134.29    8.70
  -1  -3   7  130.19   10.10
  -1  -3   7  128.99    8.80
   1  -3  -7  113.99   10.30
   1  -3  -7  137.29    9.50
  -1   3   6  504.65   22.20
   1   3  -6  487.55   22.30
  -1   3   6  520.85   21.70
   1   3  -6  516.75   22.80
  -1   3   6  510.65   19.30
   1   3  -6  514.35   21.20
  -1   3   6  533.75   23.90
   1   3  -6  476.15   22.60
   1   3  -6  473.95   23.50
   1   3  -6  482.55   22.40
   1   3  -6  531.85   24.60
  -1   3   6  498.05   18.90
  -1   3   6  520.45   22.60
  -1  -3   6  468.25   23.90
   1  -3  -6  504.95   24.00
   1  -3  -6  506.35   18.60
   1  -3  -6  486.95   21.80
  -1  -3   6  541.85   21.70
  -1  -3   6  515.75   21.40
  -1  -3   6  508.25   24.10
   1  -3  -6  494.45   23.60
  -1  -3   6  527.15   22.00
  -1  -3   6  528.85   23.90
   1  -3  -6  538.85   21.10
  -1   3   5  169.48    8.50
   1   3  -5  161.18   10.00
   1   3  -5  170.48    9.00
  -1   3   5  179.28    9.90
  -1   3   5  161.08   12.30
   1   3  -5  140.69    9.40
  -1   3   5  179.48    9.70
  -1   3   5  175.68    7.20
   1   3  -5  154.48    9.60
   1   3  -5  167.48   11.30
  -1   3   5  176.88    7.30
   1   3  -5  132.99   10.80
   1   3  -5  174.88    9.90
  -1   3   5  176.88    9.80
   1  -3  -5  168.38    8.40
  -1  -3   5  175.38   11.10
  -1  -3   5  164.58    8.90
  -1  -3   5  171.88   11.40
   1  -3  -5  178.68    8.60
   1  -3  -5  168.38   11.30
  -1  -3   5  165.38    9.00
   1  -3  -5  165.18    9.80
   1  -3  -5  177.08   11.20
   1  -3  -5  189.08   10.20
  -1  -3   5  171.48    8.90
  -1  -3   5  180.68   11.50
   1  -3  -5  172.78    7.30
   1   3  -4   86.39    6.10
   1   3  -4   74.09    8.60
  -1   3   4   87.39    4.30
   1   3  -4   80.09    6.00
   1   3  -4   97.09    7.80
  -1   3   4   87.89    6.00
  -1   3   4   79.79    5.80
  -1   3   4   90.09    6.00
   1   3  -4   88.29    6.30
   1   3  -4   81.39    7.30
   1   3  -4   74.79    6.30
  -1   3   4   92.79    6.70
  -1   3   4   73.99    6.80
   1   3  -4   86.89    5.50
  -1   3   4   78.79    3.80
   1  -3  -4   83.79    4.60
  -1  -3   4   73.59    7.20
   1  -3  -4   82.99    6.90
  -1  -3   4   81.39    5.60
  -1  -3   4   82.09    7.00
   1  -3  -4   81.09    4.40
  -1  -3   4   84.99    5.00
   1  -3  -4   84.99    4.60
   1  -3  -4   82.29    6.20
  -1  -3   4   82.09    4.90
   1  -3  -4   80.19    7.00
   1  -3  -4   81.89    6.00
  -1  -3   4   91.09    7.40
   1   3  -3  587.24   26.10
   1   3  -3  595.74   23.20
  -1   3   3  615.34   22.90
  -1   3   3  595.54   25.00
  -1   3   3  614.94   22.90
   1   3  -3  615.34   25.90
  -1   3   3  626.44   24.50
   1   3  -3  586.04   25.90
  -1   3   3  622.34   24.00
   1   3  -3  653.03   23.70
   1   3  -3  614.84   24.40
  -1   3   3  601.04   22.40
  -1   3   3  605.94   21.70
  -1   3   3  627.94   25.60
   1   3  -3  630.44   25.60
   1   3  -3  628.44   23.20
   1   3  -3  612.74   23.10
  -1  -3   3  635.04   26.00
  -1  -3   3  595.24   20.90
   1  -3  -3  594.34   25.40
   1  -3  -3  638.04   24.70
   1  -3  -3  597.34   25.60
  -1  -3   3  592.44   23.60
   1  -3  -3  613.04   22.50
   1  -3  -3  608.04   24.40
  -1  -3   3  602.84   26.50
  -1  -3   3  616.74   21.60
  -1   3   2   13.90    2.80
   1   3  -2    7.50    2.50
   1   3  -2   15.00    2.60
  -1   3   2   12.60    2.00
  -1   3   2   14.60    3.00
   1   3  -2   14.20    1.80
  -1   3   2    8.70    2.50
  -1   3   2   10.30    2.70
  -1   3   2   13.00    2.60
  -1   3   2   12.70    1.60
   1   3  -2   18.40    3.20
  -1   3   2   12.10    1.60
   1   3  -2   15.10    1.90
   1   3  -2   15.00    3.00
  -1   3   2   13.60    2.10
   1   3  -2   13.10    3.20
  -1   3   2   13.60    3.10
   1   3  -2   17.30    3.90
  -1  -3   2   12.20    2.90
   1  -3  -2   12.60    2.20
   1  -3  -2   13.00    2.90
   1  -3  -2   10.30    2.50
  -1  -3   2   16.60    2.70
  -1  -3   2   11.20    2.90
  -1  -3   2    8.60    2.80
   1  -3  -2   17.80    3.50
   1  -3  -2   14.90    2.90
  -1   3   1  381.16   16.60
  -1   3   1  370.86   15.10
   1   3  -1  361.66   16.70
  -1   3   1  381.76   16.90
  -1   3   1  378.66   16.70
  -1   3   1  381.46   17.20
   1   3  -1  383.46   17.20
  -1   3   1  371.86   16.20
   1   3  -1  377.26   17.60
  -1   3   1  385.86   15.60
   1   3  -1  390.26   16.90
   1   3  -1  379.16   16.30
  -1   3   1  378.16   16.20
   1   3  -1  386.66   16.80
   1  -3  -1  363.36   16.40
  -1  -3   1  390.66   17.50
   1  -3  -1  386.06   16.90
  -1  -3   1  388.16   17.30
   1  -3  -1  369.06   16.80
  -1  -3   1  389.36   16.80
  -1  -3   1  379.36   17.90
   1   3   0  298.57   12.90
   1   3   0  306.17   14.50
   1   3   0  292.77   13.80
  -1   3   0  280.17   13.30
  -1   3   0  297.17   13.10
  -1   3   0  315.77   14.50
   1   3   0  304.37   14.00
   1   3   0  285.87   13.90
  -1   3   0  297.57   13.80
  -1   3   0  297.67   13.70
   1   3   0  288.97   12.90
  -1   3   0  281.77   13.30
  -1   3   0  321.17   15.00
   1   3   0  293.57   13.70
  -1  -3   0  308.87   14.40
  -1  -3   0  290.07   13.80
   1  -3   0  281.07   13.60
  -1  -3   0  312.47   14.30
   1  -3   0  311.57   15.60
  -1  -3   0  295.27   14.50
   1  -3   0  288.17   14.40
   1  -3   0  306.17   13.90
  -1   3  -1  195.78    9.60
   1   3   1  178.98   10.00
   1   3   1  191.78   10.00
  -1   3  -1  182.78   10.00
   1   3   1  177.18    9.50
  -1   3  -1  182.98    7.30
   1   3   1  189.88    8.70
   1   3   1  176.28    9.80
  -1   3  -1  191.08    9.90
  -1   3  -1  180.88    8.40
  -1   3  -1  174.88   10.70
   1   3   1  184.08    8.50
   1   3   1  183.38    9.40
  -1   3  -1  177.28    9.90
  -1   3  -1  181.48    7.30
  -1   3  -1  175.38   10.20
  -1  -3  -1  178.88   10.10
   1  -3   1  183.58   10.80
   1  -3   1  196.48   11.00
   1  -3   1  181.58    9.30
  -1  -3  -1  175.78    9.90
  -1  -3  -1  192.08   10.60
  -1  -3  -1  182.58    9.50
   1  -3   1  180.78   10.50
  -1   3  -2    2.20    1.70
   1   3   2    0.80    0.90
   1   3   2    0.30    1.70
   1   3   2    3.90    2.30
  -1   3  -2    4.60    1.30
   1   3   2    1.70    1.30
  -1   3  -2    0.30    1.20
   1   3   2    1.60    0.90
   1   3   2    0.40    1.40
  -1   3  -2    0.10    1.60
  -1   3  -2   -1.50    2.20
  -1   3  -2    3.10    2.20
   1   3   2    1.30    1.40
  -1   3  -2   -0.10    0.90
  -1   3  -2    1.60    1.70
  -1   3  -2    1.70    2.20
   1   3   2    1.40    1.00
   1  -3   2    1.10    2.00
  -1  -3  -2    0.00    1.90
   1  -3   2    2.60    2.30
   1  -3   2    1.70    1.60
  -1  -3  -2    0.60    1.60
  -1  -3  -2    0.60    1.80
  -1  -3  -2    0.90    1.60
  -1  -3  -2    1.60    1.60
   1  -3   2   -0.50    1.80
   1   3   3  480.85   20.70
   1   3   3  493.85   19.40
  -1   3  -3  455.25   18.90
   1   3   3  480.85   18.70
  -1   3  -3  444.36   19.50
  -1   3  -3  456.85   17.80
  -1   3  -3  485.15   22.00
  -1   3  -3  422.06   21.00
   1   3   3  473.85   18.40
  -1   3  -3  496.05   21.80
   1   3   3  463.35   20.80
  -1   3  -3  486.25   21.50
  -1   3  -3  489.15   19.20
   1   3   3  477.95   18.70
   1   3   3  476.95   19.60
   1   3   3  486.75   18.70
  -1   3  -3  459.35   21.20
  -1   3  -3  482.65   19.10
  -1  -3  -3  485.35   20.80
   1  -3   3  480.65   22.00
  -1  -3  -3  476.25   19.10
   1  -3   3  485.35   17.60
   1  -3   3  489.95   17.70
   1  -3   3  497.65   21.50
  -1  -3  -3  507.25   21.20
   1  -3   3  474.65   17.70
  -1  -3  -3  479.55   21.50
  -1  -3  -3  502.65   19.60
   1  -3   3  463.15   21.20
  -1   3  -4 1254.37   46.10
  -1   3  -4 1141.19   41.90
  -1   3  -4 1200.78   43.10
  -1   3  -4 1111.29   42.70
   1   3   4 1139.89   42.60
  -1   3  -4 1206.68   45.60
  -1   3  -4 1132.39   42.90
  -1   3  -4 1194.28   44.60
   1   3   4 1169.98   41.70
  -1   3  -4 1153.08   41.30
  -1   3  -4 1178.68   45.70
   1   3   4 1186.58   42.60
   1   3   4 1175.38   44.40
   1   3   4 1179.58   42.00
   1   3   4 1163.58   41.20
   1  -3   4 1105.19   45.00
   1  -3   4 1168.48   41.70
   1  -3   4 1175.68   40.80
  -1  -3  -4 1164.38   40.90
   1  -3   4 1148.89   44.90
  -1  -3  -4 1165.28   45.10
   1  -3   4 1140.79   41.80
  -1  -3  -4 1108.59   42.80
  -1  -3  -4 1255.17   44.70
   1  -3   4 1147.89   45.30
  -1  -3  -4 1127.19   44.40
  -1   3  -5   18.50    3.30
   1   3   5   11.30    3.70
   1   3   5   17.10    3.10
  -1   3  -5   25.50    5.20
  -1   3  -5   10.30    4.20
  -1   3  -5   14.70    3.50
   1   3   5   12.20    2.20
   1   3   5   13.70    3.30
   1   3   5   12.40    3.10
  -1   3  -5   18.90    3.60
  -1   3  -5   15.10    3.70
  -1   3  -5   19.30    3.50
   1  -3   5   15.90    2.30
   1  -3   5   15.30    3.90
  -1  -3  -5   13.90    2.70
  -1  -3  -5    9.70    3.60
  -1  -3  -5   14.40    3.00
   1  -3   5   13.20    2.80
  -1  -3  -5   10.40    3.50
   1  -3   5   18.50    4.20
   1  -3   5   11.50    3.20
   1  -3   5   14.30    3.10
  -1  -3  -5    8.40    2.20
   1   3   6   37.80    5.50
  -1   3  -6   35.90    6.10
  -1   3  -6   41.30    6.90
   1   3   6   33.20    5.50
  -1   3  -6   33.50    7.10
  -1   3  -6   33.50    4.90
  -1   3  -6   35.20    6.80
   1   3   6   39.20    5.60
   1   3   6   40.40    3.90
   1   3   6   42.90    5.10
  -1   3  -6   35.50    6.30
  -1   3  -6   31.80    5.90
  -1  -3  -6   38.70    4.60
   1  -3   6   33.90    5.00
  -1  -3  -6   36.60    5.00
   1  -3   6   34.70    4.10
  -1  -3  -6   30.00    4.30
  -1  -3  -6   33.00    5.80
   1  -3   6   37.40    6.10
   1  -3   6   38.90    5.70
   1  -3   6   40.40    6.00
   1  -3   6   38.20    5.00
  -1  -3  -6   38.40    3.90
  -1  -3  -6   27.10    5.90
   1   3   7   63.59    7.80
   1   3   7   66.89    7.80
   1   3   7   60.89    5.50
  -1   3  -7   72.19    8.80
  -1   3  -7   71.59    8.90
   1   3   7   64.09    8.00
  -1   3  -7   75.49    9.40
  -1   3  -7   67.49    7.60
  -1   3  -7   57.79    8.50
  -1   3  -7   49.20    7.00
  -1  -3  -7   67.19    5.20
   1  -3   7   64.19    8.00
  -1  -3  -7   71.69    8.90
  -1  -3  -7   48.70    8.10
  -1  -3  -7   64.39    6.20
  -1  -3  -7   68.29    6.40
   1  -3   7   82.19    7.30
   1  -3   7   74.49    7.70
   1  -3   7   65.79    9.20
  -1  -3  -7   57.19    6.60
   1  -3   7   72.39    7.60
  -1   3  -8   49.70    7.20
   1   3   8   43.80    7.00
  -1   3  -8   39.80    6.20
   1   3   8   47.40    6.50
  -1   3  -8   45.20    7.50
   1   3   8   40.50    6.80
  -1   3  -8   47.70    8.10
  -1   3  -8   51.49    8.10
   1   3   8   45.30    5.50
   1   3   8   35.40    6.80
   1  -3   8   49.10    7.30
   1  -3   8   40.70    6.90
   1  -3   8   50.49    6.60
   1  -3   8   36.60    6.50
  -1  -3  -8   43.60    6.00
  -1  -3  -8   38.80    5.70
   1  -3   8   36.60    6.60
   1  -3   8   47.80    6.80
  -1  -3  -8   56.89    8.10
  -1  -3  -8   46.20    5.30
  -1  -3  -8   36.70    5.50
  -1   3  -9   42.10    7.80
   1   3   9   52.49    7.40
   1   3   9   47.60    7.60
  -1   3  -9   52.99    8.30
  -1   3  -9   41.60    7.30
   1   3   9   49.50    7.80
  -1   3  -9   37.40    8.10
  -1  -3  -9   48.40    6.10
  -1  -3  -9   39.70    7.30
   1  -3   9   46.50    7.00
   1  -3   9   44.30    7.50
   1  -3   9   49.00    7.50
   1  -3   9   41.30    6.70
  -1  -3  -9   55.19    7.60
  -1  -3  -9   45.80    7.70
  -1  -3  -9   45.40    8.80
   1  -3   9   53.99    7.90
  -1   3 -10   17.40    6.80
   1   3  10   12.30    5.60
  -1   3 -10    8.20    4.90
  -1   3 -10   29.10    7.90
   1   3  10   15.30    5.20
   1   3  10   14.60    5.90
   1  -3  10   13.60    5.90
   1  -3  10   17.40    5.40
  -1  -3 -10   16.20    5.60
  -1  -3 -10    7.20    5.90
   1  -3  10   18.60    6.40
  -1   3 -11   40.40    8.10
   1   3  11   56.99    9.40
   1   3  11   61.09   10.10
   1   3  11   62.09    9.40
  -1   3 -11   38.40    8.80
  -1  -3 -11   46.70    8.80
   1  -3  11   38.60    8.70
  -1  -3 -11   55.29    9.20
   1  -3  11   43.50    8.80
   1  -3  11   51.79    9.40
  -1   3 -12    7.70    7.00
  -1   3 -12   -3.30    6.20
   1   3  12    0.70    5.10
   1   3  12    2.40    6.40
  -1   3 -12   -1.90    6.40
  -1  -3 -12   -5.80    6.50
   1  -3  12   -0.80    5.80
   1  -3  12    4.80    5.70
   1  -3  12   -2.90    6.10
  -1  -3 -12   -4.00    6.70
   1   3  13   -6.50    5.80
  -1   3 -13   -7.30    8.10
   1   3  13    3.60    6.20
  -1   3 -13  -11.80    6.80
  -1   3 -13    4.90    8.00
   1   3  13   10.50    7.10
   1  -3  13    9.70    8.70
  -1  -3 -13  -10.10    6.30
   1  -3  13   -1.80    6.70
  -1  -3 -13    8.50    8.80
   1   3  14   -7.40    9.60
  -1   3 -14   13.40    9.30
  -1   3 -14    7.00   10.80
  -1  -3 -14    4.10   10.30
   1  -3  14   -5.30    8.90
   1  -3  14    7.20    8.10
   1   4 -14    9.70   10.60
  -1   4  14    4.70    8.90
  -1   4  14    4.70    7.20
   1  -4 -14   10.10   10.20
  -1   4  13    9.50    8.20
  -1   4  13   13.80    7.90
   1   4 -13    4.60    8.90
   1   4 -13   12.10    8.10
   1   4 -13   26.10   11.60
  -1   4  13    7.20    7.30
   1  -4 -13   23.00    8.60
  -1   4  12   24.90    7.10
  -1   4  12    6.70    6.70
   1   4 -12   14.40    7.70
   1   4 -12   12.40    8.60
  -1   4  12    4.60    6.00
   1   4 -12   30.10    9.00
   1  -4 -12    4.10    7.90
  -1  -4  12    8.30    7.90
  -1  -4  12    2.80    5.70
  -1   4  11   13.30    6.40
  -1   4  11    0.00    4.70
   1   4 -11   -3.90    5.50
  -1   4  11   -1.70    5.20
   1   4 -11   -8.20    7.00
  -1  -4  11    8.90    5.00
  -1  -4  11    4.10    5.10
   1  -4 -11   -3.30    5.60
  -1  -4  11    1.80    5.40
  -1  -4  11   -5.00    5.10
   1   4 -10   35.80    7.90
   1   4 -10   39.30    7.40
  -1   4  10   38.20    8.00
  -1   4  10   29.80    6.60
  -1   4  10   44.80    8.00
  -1  -4  10   35.20    7.20
  -1  -4  10   36.00    8.00
  -1  -4  10   35.50    7.60
  -1  -4  10   36.80    7.10
   1  -4 -10   44.70    8.40
   1  -4 -10   34.60    8.20
   1   4  -9  101.69   13.10
  -1   4   9  111.49   12.00
   1   4  -9   93.49   12.30
  -1   4   9  109.69    9.50
   1   4  -9  102.39   10.00
  -1   4   9  108.59   10.90
  -1  -4   9   87.49   11.20
   1  -4  -9  116.69   13.90
   1  -4  -9  105.69    8.60
  -1  -4   9   81.79   11.40
  -1  -4   9   90.99    8.90
   1  -4  -9   89.19    9.30
  -1   4   8    0.50    3.10
  -1   4   8   -2.10    3.30
   1   4  -8   -3.90    3.70
   1   4  -8   -2.60    3.40
  -1   4   8    2.40    4.00
   1   4  -8    2.70    5.00
  -1   4   8    5.70    4.70
   1   4  -8    7.60    3.80
  -1  -4   8    0.50    2.90
  -1  -4   8    1.90    3.70
   1  -4  -8    3.70    3.20
   1  -4  -8    6.20    4.20
   1  -4  -8    2.90    4.10
   1   4  -7   20.40    5.30
   1   4  -7   17.20    5.60
   1   4  -7   20.30    4.40
   1   4  -7   22.60    4.90
  -1   4   7   15.00    4.00
  -1   4   7   19.80    4.80
   1   4  -7   19.60    4.90
  -1   4   7   18.40    2.20
  -1   4   7   31.00    5.40
   1   4  -7   16.30    4.80
   1   4  -7   23.50    5.60
  -1   4   7   23.90    5.30
  -1  -4   7   22.30    5.60
   1  -4  -7   22.30    5.20
   1  -4  -7   25.00    3.80
  -1  -4   7   15.90    3.80
   1  -4  -7   18.40    4.90
  -1  -4   7   24.70    4.60
   1  -4  -7    8.50    4.60
  -1  -4   7   24.90    4.40
   1  -4  -7   18.50    7.20
   1  -4  -7   15.90    3.30
  -1  -4   7   17.40    5.30
   1   4  -6  231.28   12.80
   1   4  -6  209.38   11.40
  -1   4   6  211.48    8.60
  -1   4   6  228.98   14.10
  -1   4   6  223.88   12.40
   1   4  -6  234.08   15.00
   1   4  -6  221.88   12.30
   1   4  -6  216.88   13.10
  -1   4   6  210.98   11.90
   1   4  -6  201.18   13.80
  -1   4   6  197.68   12.30
  -1   4   6  217.38   11.00
   1   4  -6  194.58   12.00
   1  -4  -6  210.78    8.80
   1  -4  -6  210.78    9.70
  -1  -4   6  226.38   10.60
  -1  -4   6  210.48   10.50
   1  -4  -6  231.98   13.40
   1  -4  -6  216.38    9.80
  -1  -4   6  218.38   14.30
   1  -4  -6  239.78   14.80
   1  -4  -6  212.18   12.40
   1  -4  -6  218.08   14.30
  -1  -4   6  236.28   17.40
   1   4  -5  140.19   10.60
   1   4  -5  118.39    8.30
   1   4  -5  140.79    8.70
   1   4  -5  119.99    8.20
  -1   4   5  131.39    6.00
  -1   4   5  111.59    7.90
   1   4  -5  136.29    7.90
  -1   4   5  128.69    5.60
  -1   4   5  129.79    8.40
   1   4  -5  114.39    8.70
  -1   4   5  130.09    8.30
  -1   4   5  133.79    8.40
  -1   4   5  142.99   10.50
   1  -4  -5  123.59    9.90
   1  -4  -5  137.89    9.30
  -1  -4   5  127.39    6.10
  -1  -4   5  128.39    7.80
   1  -4  -5  123.29   10.20
  -1  -4   5  131.19    6.30
   1  -4  -5  121.49    9.00
  -1  -4   5  118.39   10.30
  -1  -4   5  143.39   10.60
  -1   4   4    2.30    1.20
   1   4  -4   -1.10    3.50
  -1   4   4    1.20    1.30
  -1   4   4    0.40    2.60
  -1   4   4   -0.90    2.80
   1   4  -4   -1.20    1.60
   1   4  -4    2.30    2.00
  -1   4   4    3.40    2.80
   1   4  -4    0.20    2.10
   1   4  -4    0.80    1.90
   1   4  -4   -6.60    2.50
  -1   4   4    1.70    1.00
   1   4  -4    0.40    2.50
  -1   4   4    4.40    2.30
   1   4  -4   -2.90    2.20
   1   4  -4   -1.60    3.00
  -1   4   4    0.30    2.10
  -1  -4   4    0.20    2.20
   1  -4  -4    1.70    2.80
  -1  -4   4    4.60    2.20
   1  -4  -4    3.80    3.10
   1  -4  -4   -1.70    2.30
  -1  -4   4    4.00    3.30
   1  -4  -4   -1.70    2.00
   1   4  -3   14.30    4.30
  -1   4   3   21.20    2.70
   1   4  -3   26.00    3.80
   1   4  -3   18.90    4.80
   1   4  -3   14.20    2.90
  -1   4   3   11.80    3.90
  -1   4   3   19.00    2.80
  -1   4   3   17.90    3.60
   1   4  -3   10.60    3.40
   1   4  -3   14.50    2.70
  -1   4   3   14.40    2.60
   1   4  -3   14.90    2.70
  -1   4   3   17.00    4.30
   1   4  -3   20.80    4.10
   1   4  -3   16.10    4.70
  -1   4   3   16.30    2.80
  -1   4   3   10.30    3.80
   1  -4  -3   19.60    4.80
  -1  -4   3   23.50    4.70
  -1  -4   3   17.80    3.40
   1  -4  -3   19.70    4.00
  -1  -4   3   13.80    4.00
   1  -4  -3   21.60    3.90
  -1   4   2  697.23   29.50
  -1   4   2  688.83   28.40
   1   4  -2  711.13   30.70
   1   4  -2  668.13   29.20
  -1   4   2  769.12   28.50
  -1   4   2  709.73   26.90
   1   4  -2  659.43   28.70
   1   4  -2  663.03   29.30
  -1   4   2  728.53   26.60
  -1   4   2  688.03   29.20
  -1   4   2  697.03   24.90
   1   4  -2  707.93   30.10
   1   4  -2  704.23   25.10
  -1   4   2  712.83   29.40
   1   4  -2  693.53   27.80
  -1   4   2  709.53   24.90
   1   4  -2  695.83   25.10
  -1  -4   2  674.93   29.70
  -1  -4   2  687.23   30.60
   1  -4  -2  715.93   29.00
   1  -4  -2  721.33   29.30
   1  -4  -2  719.63   29.80
  -1  -4   2  802.42   30.70
  -1   4   1   64.39    6.00
   1   4  -1   64.89    6.10
  -1   4   1   50.89    6.00
  -1   4   1   62.69    5.30
  -1   4   1   61.89    6.00
   1   4  -1   74.09    6.50
  -1   4   1   60.89    6.50
  -1   4   1   70.29    5.80
   1   4  -1   71.59    6.50
   1   4  -1   67.29    6.00
  -1   4   1   62.59    6.30
   1   4  -1   57.19    5.50
   1   4  -1   80.19    9.40
  -1   4   1   60.19    5.00
   1  -4  -1   73.09    6.60
  -1  -4   1   63.99    6.30
   1  -4  -1   57.89    6.70
  -1  -4   1   67.79    6.70
  -1  -4   1   58.79    5.90
   1  -4  -1   53.39    5.30
  -1  -4   1   70.09    6.60
   1   4   0  824.22   30.50
  -1   4   0  742.43   30.10
   1   4   0  782.72   32.30
   1   4   0  794.52   31.70
  -1   4   0  772.62   31.00
   1   4   0  798.12   30.40
  -1   4   0  785.62   32.90
   1   4   0  738.83   31.00
  -1   4   0  773.42   30.60
  -1   4   0  783.52   30.30
  -1   4   0  795.12   32.10
   1   4   0  772.52   30.60
  -1   4   0  746.23   31.00
   1   4   0  804.32   30.20
   1   4   0  766.32   31.50
  -1   4   0  753.22   30.80
   1  -4   0  768.12   31.30
  -1  -4   0  739.63   31.30
  -1  -4   0  761.12   31.70
   1  -4   0  801.82   32.50
   1  -4   0  769.82   31.70
  -1  -4   0  761.62   32.20
  -1  -4   0  765.02   31.70
   1  -4   0  760.42   31.20
  -1   4  -1 2051.89   74.89
  -1   4  -1 1953.50   72.99
  -1   4  -1 2063.69   72.49
   1   4   1 1952.80   70.19
  -1   4  -1 1961.10   71.49
   1   4   1 2045.90   71.59
  -1   4  -1 2041.70   67.79
  -1   4  -1 1998.70   71.89
  -1   4  -1 1967.20   70.19
  -1   4  -1 1952.50   67.59
  -1   4  -1 1989.70   72.69
   1   4   1 2055.19   70.49
   1   4   1 2019.50   72.29
   1   4   1 1970.10   72.89
   1   4   1 2007.90   72.19
   1   4   1 1972.80   72.79
  -1  -4  -1 2029.30   72.99
   1  -4   1 2009.70   71.79
  -1  -4  -1 1903.91   72.59
   1  -4   1 2147.49   73.09
   1  -4   1 1977.40   73.69
   1  -4   1 1994.50   73.09
  -1  -4  -1 1993.50   73.09
   1   4   2   64.29    4.90
   1   4   2   63.19    4.70
   1   4   2   58.89    7.10
  -1   4  -2   68.69    6.20
  -1   4  -2   61.49    4.30
   1   4   2   63.89    7.00
  -1   4  -2   75.89    7.10
  -1   4  -2   61.89    4.60
  -1   4  -2   64.79    6.70
  -1   4  -2   67.89    6.60
  -1   4  -2   79.09    8.20
   1   4   2   83.19    6.90
  -1   4  -2   60.59    4.20
   1   4   2   60.59    3.80
   1   4   2   67.19    3.80
   1   4   2   70.59    6.40
   1   4   2   57.79    6.80
   1  -4   2   67.89    6.70
   1  -4   2   60.29    6.50
  -1  -4  -2   74.09    7.10
   1  -4   2   62.79    7.20
  -1  -4  -2   69.49    6.70
  -1  -4  -2   67.39    6.30
   1  -4   2   55.89    7.50
  -1   4  -3 3534.25  129.29
  -1   4  -3 3585.44  126.09
  -1   4  -3 3529.55  124.19
  -1   4  -3 3430.46  128.29
   1   4   3 3627.24  126.19
   1   4   3 3619.04  123.69
  -1   4  -3 3746.63  124.39
   1   4   3 3667.73  127.19
  -1   4  -3 3711.03  128.59
   1   4   3 3725.53  124.69
   1   4   3 3640.34  122.69
   1   4   3 3756.22  124.19
   1   4   3 3606.54  123.59
   1   4   3 3542.95  127.69
  -1   4  -3 3668.63  125.79
   1   4   3 3703.93  126.49
  -1   4  -3 3781.92  128.69
  -1   4  -3 3891.01  123.39
   1  -4   3 3572.34  129.09
  -1  -4  -3 3726.53  128.89
  -1  -4  -3 3659.93  126.29
  -1  -4  -3 3618.04  127.29
   1  -4   3 3522.95  127.79
  -1  -4  -3 3575.54  125.19
   1  -4   3 3702.03  128.79
  -1  -4  -3 3599.14  127.59
  -1   4  -4   11.50    5.50
   1   4   4   14.90    3.10
  -1   4  -4   20.10    4.00
   1   4   4   14.40    3.50
  -1   4  -4   17.20    4.60
   1   4   4   14.30    2.50
   1   4   4   17.80    3.60
   1   4   4   17.60    3.30
  -1   4  -4   17.50    4.40
   1   4   4   15.10    2.80
  -1   4  -4   16.90    3.10
   1   4   4   13.10    3.80
  -1   4  -4   12.80    3.90
  -1   4  -4   14.10    3.20
  -1   4  -4   16.80    2.70
  -1   4  -4   12.70    3.40
  -1   4  -4   29.60    6.10
  -1  -4  -4   16.70    4.80
   1  -4   4   17.40    4.20
   1  -4   4   22.20    4.50
  -1  -4  -4   15.40    4.00
  -1  -4  -4   12.10    3.30
   1  -4   4   13.90    4.40
  -1  -4  -4   17.50    3.50
   1  -4   4   18.00    1.50
  -1  -4  -4   12.90    4.10
  -1   4  -5   29.30    5.70
  -1   4  -5   13.50    3.80
  -1   4  -5   31.60    4.50
  -1   4  -5   25.70    4.30
   1   4   5   31.10    4.80
   1   4   5   28.60    4.70
  -1   4  -5   26.90    4.60
   1   4   5   25.40    4.00
  -1   4  -5   31.70    6.00
   1   4   5   25.40    3.80
  -1   4  -5   21.40    3.90
   1   4   5   32.20    4.40
  -1   4  -5   31.50    3.60
   1   4   5   26.20    3.20
   1   4   5   30.40    5.60
   1  -4   5   25.00    3.30
  -1  -4  -5   33.80    4.80
   1  -4   5   27.70    3.20
  -1  -4  -5   33.80    7.10
   1  -4   5   26.20    5.60
  -1  -4  -5   24.50    4.70
  -1  -4  -5   28.20    2.20
   1  -4   5   27.50    3.00
   1  -4   5   25.00    5.90
  -1  -4  -5   28.90    5.90
   1  -4   5   20.50    5.00
   1   4   6   33.90    4.90
  -1   4  -6   28.90    6.60
   1   4   6   25.90    5.60
   1   4   6   30.10    5.40
   1   4   6   29.60    3.80
   1   4   6   29.60    4.50
  -1   4  -6   31.80    4.50
  -1   4  -6   29.80    5.00
  -1   4  -6   30.10    4.90
  -1   4  -6   24.60    5.00
  -1   4  -6   32.40    6.20
  -1  -4  -6   42.70    7.10
  -1  -4  -6   35.20    5.20
  -1  -4  -6   27.30    3.50
   1  -4   6   31.20    4.20
   1  -4   6   29.10    4.20
  -1  -4  -6   33.80    6.40
  -1  -4  -6   29.80    3.60
  -1  -4  -6   41.10    7.70
   1  -4   6   31.70    6.40
   1  -4   6   31.60    3.80
   1  -4   6   31.70    5.90
  -1   4  -7   63.19    7.80
   1   4   7   66.29    8.60
  -1   4  -7   80.39   10.10
   1   4   7   61.29    6.20
   1   4   7   70.29    7.90
   1   4   7   58.49    8.80
   1   4   7   59.39    7.80
  -1   4  -7   65.19    7.50
  -1   4  -7   61.69    9.40
  -1   4  -7   67.49    8.40
   1  -4   7   61.29    8.80
   1  -4   7   47.50    6.20
   1  -4   7   81.99    8.70
  -1  -4  -7   62.29    7.50
  -1  -4  -7   62.79    8.70
  -1  -4  -7   64.29    9.50
  -1  -4  -7   64.29    5.80
   1  -4   7   68.69    6.70
   1   4   8  184.78   13.70
  -1   4  -8  209.98   15.60
   1   4   8  182.08   13.30
   1   4   8  194.38   11.60
  -1   4  -8  208.88   13.60
  -1   4  -8  209.48   15.50
  -1   4  -8  174.88   12.20
   1   4   8  157.48   12.30
  -1  -4  -8  191.28   14.40
  -1  -4  -8  162.38   10.60
   1  -4   8  195.68   14.30
   1  -4   8  189.88   11.70
  -1  -4  -8  195.98   12.70
  -1   4  -9   22.80    7.20
  -1   4  -9   14.70    6.60
   1   4   9   13.80    4.10
  -1   4  -9    6.80    4.70
   1   4   9   17.20    5.30
   1   4   9   14.80    5.30
  -1  -4  -9    5.50    4.10
   1  -4   9   17.00    5.00
  -1  -4  -9   10.20    5.90
   1  -4   9    7.20    4.80
   1  -4   9   10.40    5.40
   1   4  10    9.10    5.10
  -1   4 -10    7.00    5.90
  -1   4 -10   -1.00    5.70
   1   4  10    4.30    5.30
   1   4  10    0.60    5.60
  -1   4 -10   -4.60    6.70
   1  -4  10    8.50    5.60
   1  -4  10    0.10    4.70
   1  -4  10    6.60    4.80
  -1  -4 -10    5.50    5.90
  -1   4 -11   -4.50    6.20
   1   4  11   -2.50    5.30
   1   4  11   14.00    6.10
  -1   4 -11   -0.90    6.30
  -1   4 -11    2.70    6.30
   1   4  11   -1.00    5.20
  -1  -4 -11   -1.80    5.80
   1  -4  11    2.70    5.40
   1  -4  11    0.20    6.60
   1   4  12   12.50    8.10
  -1   4 -12    8.80    8.10
   1   4  12   10.10    7.30
  -1   4 -12    6.30    8.10
   1   4  12   14.30    8.10
  -1   4 -12   27.50    9.90
   1  -4  12   12.00    8.10
  -1  -4 -12   12.90    8.00
   1   4  13   18.30    9.40
  -1   4 -13   -4.50    8.00
  -1   4 -13   22.40   10.10
   1   4  13    3.10    7.30
  -1   4 -13    4.10    8.30
  -1  -4 -13   22.80    9.00
  -1   4 -14   17.60   11.30
   1   4  14    8.90    8.80
  -1   4 -14   -1.30   10.30
   1   4  14   -7.40    9.10
  -1  -4 -14    3.50    9.30
  -1   5  13   -2.40    7.90
   1   5 -13  -12.90   10.30
  -1   5  13    4.60    7.80
   1   5 -13   -7.20    8.40
   1  -5 -13    3.90    9.20
  -1  -5  13   -8.30   10.50
   1   5 -12    5.60    9.30
   1   5 -12    8.00    9.10
   1   5 -12   20.40    8.70
  -1   5  12   21.40    9.10
  -1   5  12   12.40    8.20
   1  -5 -12   -1.60    7.00
  -1  -5  12    5.20    8.30
  -1  -5  12   11.80    6.60
   1  -5 -12   10.60    7.60
  -1   5  11    2.60    5.80
  -1   5  11    9.20    5.10
  -1   5  11   -3.60    6.20
   1   5 -11   14.50    8.50
   1   5 -11    9.50    7.80
   1   5 -11   -3.80    6.60
  -1  -5  11   -1.30    7.20
   1  -5 -11    3.80    9.20
   1  -5 -11    2.30    5.80
  -1  -5  11    0.80    5.50
  -1   5  10   18.00    5.50
   1   5 -10   17.90    7.30
  -1   5  10   14.00    6.90
   1   5 -10   21.40    6.70
   1   5 -10   14.70    7.20
  -1   5  10   10.30    5.70
   1  -5 -10   11.40    5.40
  -1  -5  10   11.00    6.60
  -1  -5  10   18.50    6.90
   1  -5 -10   23.80    8.10
  -1   5   9    3.50    5.30
  -1   5   9    4.00    4.40
  -1   5   9    3.30    4.50
   1   5  -9    9.50    6.90
   1   5  -9    5.40    5.50
   1   5  -9   17.50    7.50
   1  -5  -9   12.90    6.70
  -1  -5   9    7.50    5.30
   1  -5  -9    9.20    4.90
  -1  -5   9    8.90    6.80
  -1   5   8    8.40    4.20
  -1   5   8    4.70    4.40
   1   5  -8    1.90    5.70
  -1   5   8    4.30    5.00
   1   5  -8   10.10    4.40
  -1   5   8    5.80    4.40
  -1  -5   8   -0.50    3.30
  -1  -5   8   -4.50    4.20
   1  -5  -8    2.50    3.90
   1  -5  -8   -3.90    5.30
   1   5  -7   17.50    4.30
  -1   5   7    8.10    3.80
  -1   5   7    9.50    5.40
  -1   5   7   15.20    5.30
   1   5  -7   19.20    5.30
  -1   5   7   14.00    5.20
  -1   5   7   10.30    4.30
   1   5  -7   13.00    5.80
   1  -5  -7    5.70    5.00
  -1  -5   7   20.10    6.30
  -1  -5   7   21.80    5.70
   1  -5  -7   11.50    4.20
   1  -5  -7    3.50    4.60
   1   5  -6   25.60    4.80
   1   5  -6   45.40    7.30
   1   5  -6   28.00    5.70
   1   5  -6   19.60    5.60
  -1   5   6   24.70    5.00
   1   5  -6   25.20    4.60
  -1   5   6   32.30    6.00
   1   5  -6   28.00    6.10
   1   5  -6   33.10    5.60
  -1   5   6   27.50    5.60
  -1   5   6   25.40    5.90
  -1   5   6   27.00    5.50
  -1  -5   6   43.10    9.30
  -1  -5   6   20.50    6.10
   1  -5  -6   34.90    6.80
   1  -5  -6   32.40    5.80
   1  -5  -6   28.60    5.60
  -1   5   5   18.70    4.10
   1   5  -5    8.20    3.10
  -1   5   5    7.20    1.50
  -1   5   5    6.90    1.80
  -1   5   5    6.10    3.40
   1   5  -5   18.20    5.10
   1   5  -5    9.30    3.50
  -1   5   5    4.80    3.10
   1   5  -5    3.30    3.00
   1   5  -5   14.10    3.40
  -1   5   5    6.40    2.60
   1   5  -5   11.80    4.30
  -1   5   5    8.00    4.10
  -1   5   5    8.30    1.80
  -1   5   5    8.50    4.20
  -1  -5   5    5.70    4.30
   1  -5  -5    7.50    4.00
  -1  -5   5   12.80    4.20
   1  -5  -5   12.30    5.40
   1  -5  -5    7.30    3.10
  -1   5   4  108.59    5.80
   1   5  -4   95.59    7.40
  -1   5   4  116.39    9.60
  -1   5   4  108.19    6.40
   1   5  -4  112.19    9.40
  -1   5   4  102.49    6.10
  -1   5   4  114.69    7.00
   1   5  -4  106.09    7.30
   1   5  -4  121.59   10.40
  -1   5   4  118.29    7.20
   1   5  -4  109.59    7.60
  -1   5   4  101.49    9.40
   1   5  -4  107.49    7.20
   1   5  -4  110.59    9.50
  -1  -5   4  113.09   10.80
   1  -5  -4  110.19    9.00
  -1  -5   4  110.39   10.00
   1  -5  -4  101.39    9.60
   1  -5  -4   97.49    8.30
   1   5  -3   88.59    8.80
  -1   5   3   89.59    9.00
   1   5  -3   96.69    8.60
   1   5  -3   86.09    5.70
  -1   5   3   90.49    5.70
   1   5  -3   91.89    7.00
   1   5  -3   89.89    5.80
  -1   5   3   87.29    7.30
  -1   5   3   97.99    6.10
   1   5  -3   91.09    8.80
  -1   5   3   93.89    8.90
  -1   5   3   91.79    6.20
  -1   5   3   89.79    8.30
  -1   5   3   85.29    5.40
   1   5  -3   86.79    8.50
   1  -5  -3   89.29    8.10
  -1  -5   3   87.69    8.80
  -1  -5   3   88.69   10.90
  -1   5   2   44.60    3.10
  -1   5   2   53.69    8.10
  -1   5   2   53.09    5.10
  -1   5   2   52.99    7.20
  -1   5   2   46.20    4.80
   1   5  -2   45.70    3.30
   1   5  -2   61.39    7.60
   1   5  -2   36.80    5.90
  -1   5   2   36.50    6.30
  -1   5   2   44.00    6.20
  -1   5   2   50.89    3.20
   1   5  -2   50.09    3.40
   1   5  -2   51.19    5.40
  -1   5   2   37.90    5.60
   1   5  -2   43.50    6.60
   1   5  -2   35.90    6.50
  -1  -5   2   50.39    8.30
   1  -5  -2   48.40    6.80
  -1  -5   2   43.30    6.60
   1  -5  -2   50.79    7.40
  -1  -5   2   45.80    7.20
   1  -5  -2   44.20    6.40
   1   5  -1   68.59    7.90
  -1   5   1   66.79    8.00
   1   5  -1   72.69    7.30
  -1   5   1   66.19    8.10
  -1   5   1   75.89    6.40
   1   5  -1   84.39    7.30
   1   5  -1   66.09    6.30
  -1   5   1   78.39    6.40
  -1   5   1   62.69    6.40
   1   5  -1   57.99    6.00
   1   5  -1   56.99    8.10
  -1   5   1   77.69    7.40
   1   5  -1   70.59    6.70
  -1   5   1   87.09    8.80
   1  -5  -1   72.69    7.50
  -1  -5   1   81.29    7.80
  -1  -5   1   70.19    7.10
  -1  -5   1   70.59    9.20
  -1  -5   1   74.79    7.80
   1  -5  -1   63.19    7.70
   1  -5  -1   65.89    6.90
  -1   5   0   -0.90    3.00
   1   5   0   -2.20    3.20
   1   5   0    2.10    2.60
   1   5   0    1.00    2.30
  -1   5   0   -0.20    2.10
  -1   5   0    0.80    3.00
  -1   5   0   -1.60    2.30
  -1   5   0   -0.50    2.10
  -1   5   0    1.00    2.40
   1   5   0    1.90    1.80
   1   5   0    4.60    3.40
   1   5   0    2.40    2.70
  -1   5   0   -0.40    3.00
   1   5   0    1.60    2.50
  -1   5   0    3.30    4.50
  -1   5   0   -3.10    2.00
   1   5   0   -0.20    2.00
   1   5   0   -4.10    3.90
  -1  -5   0    1.70    2.90
   1  -5   0    5.80    3.40
  -1  -5   0    4.40    2.90
  -1  -5   0    2.30    2.40
  -1  -5   0    2.60    2.90
   1  -5   0    2.90    3.20
   1  -5   0    2.70    2.90
  -1   5  -1   23.70    5.50
  -1   5  -1   26.20    5.00
   1   5   1   36.30    5.80
   1   5   1   26.00    4.40
   1   5   1   25.70    5.40
  -1   5  -1   27.90    2.30
   1   5   1   30.40    5.10
  -1   5  -1   27.00    5.00
  -1   5  -1   28.70    2.40
   1   5   1   27.30    4.20
   1   5   1   30.90    4.40
  -1   5  -1   25.40    5.50
   1   5   1   23.10    5.30
  -1   5  -1   25.80    5.40
  -1   5  -1   27.90    4.20
  -1   5  -1   22.60    5.00
   1   5   1   20.40    4.50
   1  -5   1   20.70    5.40
  -1  -5  -1   28.50    5.60
   1  -5   1   20.50    4.70
  -1  -5  -1   29.90    5.60
   1  -5   1   17.40    4.60
  -1  -5  -1   33.70    5.80
   1  -5   1   22.00    5.10
   1   5   2   13.20    2.80
   1   5   2    9.10    1.70
   1   5   2   10.30    2.60
  -1   5  -2   10.90    4.50
  -1   5  -2   11.60    3.90
   1   5   2   10.60    4.30
   1   5   2    9.60    1.80
   1   5   2    8.10    3.60
   1   5   2   12.20    3.70
  -1   5  -2   11.70    2.20
   1   5   2    6.70    4.30
  -1   5  -2    8.90    3.90
  -1   5  -2   11.40    2.40
  -1   5  -2    8.80    2.50
   1   5   2   10.50    2.90
  -1   5  -2   12.50    4.60
  -1  -5  -2   15.60    5.50
   1  -5   2   14.90    4.60
  -1  -5  -2   11.00    4.30
  -1  -5  -2    7.10    3.60
   1  -5   2    9.50    3.20
   1   5   3   20.80    3.00
   1   5   3   20.60    3.00
  -1   5  -3   15.00    4.70
  -1   5  -3   16.70    2.80
   1   5   3   24.90    4.00
   1   5   3   19.20    6.10
  -1   5  -3   23.80    5.30
  -1   5  -3   19.70    4.90
   1   5   3   24.50    5.20
  -1   5  -3   16.10    3.00
   1   5   3   22.30    5.10
   1   5   3   21.70    3.00
  -1   5  -3   26.10    4.70
  -1   5  -3   16.20    5.00
  -1  -5  -3   13.00    3.30
   1  -5   3   21.60    5.20
   1  -5   3   19.20    4.70
  -1  -5  -3   28.00    5.60
  -1  -5  -3   24.90    5.50
  -1   5  -4   12.80    4.20
  -1   5  -4    8.80    2.50
   1   5   4    8.60    2.70
  -1   5  -4    8.40    4.20
   1   5   4   12.80    3.40
  -1   5  -4   18.80    4.50
   1   5   4   12.00    1.90
  -1   5  -4    0.90    3.50
  -1   5  -4    8.80    3.00
  -1   5  -4   10.50    3.90
  -1   5  -4    9.20    3.00
   1   5   4   12.70    4.10
   1   5   4    1.70    3.80
   1   5   4   11.00    3.90
   1   5   4   11.10    3.00
  -1  -5  -4   26.90    5.00
   1  -5   4    8.80    4.90
  -1  -5  -4    5.80    3.50
   1  -5   4    7.80    4.00
  -1  -5  -4   11.40    4.70
  -1  -5  -4    7.00    4.10
   1   5   5   63.29    6.00
  -1   5  -5   64.39    4.90
   1   5   5   74.39    6.20
   1   5   5   69.49    5.10
   1   5   5   78.29    7.50
  -1   5  -5   65.69    9.10
  -1   5  -5   63.89    8.50
   1   5   5   63.89    8.30
  -1   5  -5   51.89    6.30
  -1   5  -5   78.99    9.90
   1   5   5   71.49    6.60
  -1   5  -5   93.09    7.50
  -1   5  -5   66.49    7.50
  -1   5  -5   69.39    6.80
   1   5   5   65.59    6.90
   1  -5   5   70.89    9.70
   1  -5   5   81.69   10.80
  -1  -5  -5   60.79    9.40
  -1  -5  -5   73.99    9.40
  -1  -5  -5   75.39   10.10
   1  -5   5   51.79    8.20
  -1  -5  -5   60.39    7.50
   1   5   6  127.69    9.60
   1   5   6  134.49    9.90
  -1   5  -6  124.39   12.00
   1   5   6  110.29    9.10
   1   5   6  122.79    9.80
  -1   5  -6  111.99   13.00
  -1   5  -6  116.29    9.50
   1   5   6  135.99   11.30
  -1   5  -6  130.89    9.90
  -1   5  -6  121.59    9.90
  -1  -5  -6  125.19   10.10
  -1  -5  -6  132.39   12.20
  -1  -5  -6  123.59   10.90
   1  -5   6  142.89   12.30
   1  -5   6  136.79   12.00
  -1   5  -7    5.30    5.70
   1   5   7   -1.90    3.80
  -1   5  -7   -5.00    4.10
  -1   5  -7   -6.60    4.50
   1   5   7    3.00    3.10
  -1   5  -7    8.60    4.10
  -1   5  -7    5.60    4.50
   1   5   7   13.60    4.70
   1   5   7    6.50    3.80
   1   5   7    3.40    3.50
  -1  -5  -7    5.10    3.20
   1  -5   7    8.50    5.50
   1  -5   7    7.10    4.70
  -1  -5  -7    4.60    4.70
   1   5   8   49.20    6.60
  -1   5  -8   59.79    9.10
   1   5   8   61.99    9.10
   1   5   8   52.59    8.30
   1  -5   8   43.40    9.10
  -1  -5  -8   48.80    7.40
   1  -5   8   60.59    9.60
  -1  -5  -8   54.29    9.50
   1   5   9   57.19    9.40
  -1   5  -9   71.79   12.20
   1   5   9   75.39    8.70
  -1   5  -9   68.29   11.70
   1   5   9   63.49    8.90
  -1   5  -9   57.59    9.70
   1  -5   9   68.49   10.70
  -1  -5  -9   78.69   10.30
   1  -5   9   65.39   11.10
  -1  -5  -9   76.39   10.80
  -1   5 -10   -1.30    6.10
   1   5  10    6.50    6.20
  -1   5 -10   14.20    6.60
  -1   5 -10   -2.30    6.80
  -1  -5 -10    5.30    5.90
  -1  -5 -10   13.40    7.00
   1  -5  10    1.20    6.40
  -1   5 -11    4.70    8.60
   1   5  11    4.30    6.20
  -1   5 -11   16.30    7.50
   1   5  11    7.50    6.30
  -1   5 -11   15.90    8.00
   1  -5  11    4.80    8.00
  -1  -5 -11   14.10    6.80
  -1  -5 -11    4.40    7.60
  -1   5 -12  -12.50    8.80
  -1   5 -12   27.20    9.50
   1   5  12   -9.60    7.10
  -1   5 -12   11.20    8.80
   1   5  12   10.20    8.70
  -1  -5 -12    9.90    7.20
  -1  -5 -12    5.30    8.60
   1  -5  12   12.20    9.10
  -1   5 -13   -2.00   10.50
  -1   5 -13   17.10   10.90
   1   5  13   19.90    8.90
   1   5  13   20.60    9.80
  -1  -5 -13   11.80    7.10
   1  -5  13  -22.70   11.10
  -1  -5 -13   12.20   10.30
   1   6 -12   -5.40    9.20
   1   6 -12    2.40   10.00
  -1   6  12    1.00    8.50
   1   6 -12    5.10    7.50
  -1   6  12   10.20    7.30
  -1  -6  12   -4.90    7.20
   1  -6 -12    0.20   10.00
   1   6 -11    2.30    8.50
   1   6 -11    0.60    7.30
   1   6 -11   -4.00    8.00
  -1   6  11    3.20    7.20
  -1   6  11   -0.10    7.40
  -1  -6  11    3.90    7.80
  -1  -6  11    6.30    7.80
   1  -6 -11   -5.10    7.60
   1   6 -10   -8.00    7.60
   1   6 -10   18.70    8.30
  -1   6  10    1.10    6.50
   1   6 -10   -8.40    6.10
   1  -6 -10    9.50    6.40
   1  -6 -10    0.40    7.10
  -1  -6  10    3.50    8.10
   1   6  -9   42.60    9.80
  -1   6   9   32.90    8.70
   1   6  -9   42.60    7.80
  -1   6   9   43.40    7.30
  -1   6   9   46.00    8.20
   1   6  -9   36.20    9.50
  -1  -6   9   35.00    9.20
  -1  -6   9   55.99   11.10
   1  -6  -9   36.20    8.10
  -1   6   8    4.40    4.20
   1   6  -8   -3.20    5.70
  -1   6   8    4.30    4.70
  -1   6   8   10.70    6.20
   1   6  -8    1.90    4.50
   1   6  -8    0.90    5.60
   1  -6  -8   -0.80    4.50
   1  -6  -8   -2.50    6.10
  -1  -6   8    1.80    5.60
  -1  -6   8    5.80    5.90
  -1   6   7    9.30    8.90
   1   6  -7   10.80    7.30
   1   6  -7    4.30    3.70
  -1   6   7    7.60    4.30
   1   6  -7    1.70    5.30
  -1   6   7    6.20    4.30
  -1   6   7    9.90    5.80
  -1  -6   7   13.20    5.80
   1  -6  -7   10.00    4.30
  -1  -6   7    8.10    5.40
   1  -6  -7    7.20    6.10
   1   6  -6    1.50    4.80
  -1   6   6    0.00    3.00
  -1   6   6   -3.30    4.70
   1   6  -6   -1.40    5.30
  -1   6   6    4.60    4.70
   1   6  -6   -1.10    3.30
  -1   6   6    2.10    3.50
   1  -6  -6    6.50    3.90
  -1  -6   6    1.40    5.40
   1  -6  -6    5.10    4.50
  -1  -6   6   -0.20    4.50
  -1   6   5   50.09    7.80
  -1   6   5   51.59    7.10
   1   6  -5   65.19    7.10
  -1   6   5   50.09    8.70
  -1   6   5   52.09    6.00
   1   6  -5   55.79    9.60
   1   6  -5   60.99    9.60
  -1  -6   5   51.69    9.40
  -1  -6   5   42.40    7.20
   1  -6  -5   52.19    8.50
   1  -6  -5   65.19    8.90
  -1   6   4   18.50    3.70
  -1   6   4   20.40    5.70
   1   6  -4   11.80    3.40
   1   6  -4   18.50    5.70
  -1   6   4   29.50    5.30
  -1   6   4   12.10    3.20
   1   6  -4   15.50    3.80
   1   6  -4   23.40    6.20
   1   6  -4   13.90    5.50
  -1   6   4   14.00    5.00
  -1  -6   4   19.40    5.50
   1  -6  -4   10.20    5.60
   1  -6  -4   11.80    4.80
  -1  -6   4   14.20    5.70
   1   6  -3    3.70    4.10
   1   6  -3    5.90    3.90
  -1   6   3   -2.60    2.40
  -1   6   3   -4.70    3.50
   1   6  -3   -0.50    1.80
  -1   6   3    0.90    2.30
   1   6  -3    3.30    3.80
   1   6  -3    0.60    2.90
  -1   6   3   -0.40    2.30
  -1   6   3    1.30    3.80
  -1   6   3   -1.20    1.90
  -1  -6   3    2.00    4.70
   1  -6  -3    0.70    4.40
  -1  -6   3    0.60    4.00
   1  -6  -3    1.40    3.50
   1   6  -2   29.60    3.00
  -1   6   2   21.60    4.50
  -1   6   2   23.40    4.10
   1   6  -2   39.40    6.40
  -1   6   2   14.30    4.90
   1   6  -2   31.10    5.90
   1   6  -2   12.40    4.90
  -1   6   2   17.00    5.00
   1   6  -2   19.00    4.70
  -1   6   2   27.10    5.60
   1   6  -2   27.60    5.10
  -1   6   2   24.50    2.50
  -1   6   2   34.30    6.60
   1  -6  -2   23.00    5.90
   1  -6  -2   24.50    5.90
  -1  -6   2   34.80    7.00
   1  -6  -2   31.40    6.80
  -1  -6   2   25.80    5.90
   1   6  -1  148.59   11.10
  -1   6   1  155.28   10.20
  -1   6   1  162.58   11.10
  -1   6   1  155.98   12.50
   1   6  -1  138.09   10.60
  -1   6   1  187.38   12.70
   1   6  -1  145.09   10.90
   1   6  -1  133.79   10.70
   1   6  -1  155.38   12.40
   1   6  -1  125.49   11.60
  -1   6   1  151.68   12.00
  -1   6   1  152.98   10.30
   1  -6  -1  139.79   12.60
  -1  -6   1  160.58   12.50
  -1  -6   1  142.69   11.70
  -1  -6   1  138.09   11.40
   1  -6  -1  147.79   11.80
  -1  -6   1  141.59   12.80
   1  -6  -1  147.29   12.10
   1   6   0   38.80    6.20
  -1   6   0   55.79    7.20
   1   6   0   40.90    7.10
   1   6   0   30.00    5.80
  -1   6   0   41.50    7.10
  -1   6   0   31.70    5.30
   1   6   0   34.40    6.50
   1   6   0   38.30    6.30
  -1   6   0   37.00    7.20
  -1   6   0   37.00    7.20
   1   6   0   32.00    5.70
  -1   6   0   36.30    6.60
  -1  -6   0   35.80    6.90
  -1  -6   0   44.50    8.00
  -1  -6   0   35.30    7.80
   1  -6   0   35.90    7.90
   1  -6   0   39.20    6.90
   1  -6   0   42.60    6.90
  -1   6  -1   50.79    7.50
   1   6   1   58.19    7.20
  -1   6  -1   42.90    6.00
   1   6   1   51.69    7.70
   1   6   1   45.00    7.00
  -1   6  -1   44.60    7.70
   1   6   1   53.19    6.30
  -1   6  -1   59.29    8.10
   1   6   1   47.70    7.20
  -1   6  -1   44.50    3.30
   1   6   1   47.20    7.70
  -1   6  -1   50.29    7.30
  -1   6  -1   50.99    7.10
  -1  -6  -1   43.40    7.40
  -1  -6  -1   41.90    7.60
   1  -6   1   53.09    8.80
   1  -6   1   45.80    8.20
  -1  -6  -1   51.39    7.70
   1  -6   1   46.40    7.90
   1   6   2  103.69    7.80
  -1   6  -2  117.99    6.70
  -1   6  -2  132.29   11.00
  -1   6  -2  127.49    8.50
   1   6   2  111.79   10.70
   1   6   2  116.49    6.00
   1   6   2  117.39    8.90
   1   6   2  111.29    9.70
   1   6   2  116.19   10.70
  -1   6  -2  135.29   13.70
   1   6   2  131.19    8.90
  -1   6  -2  111.29   10.40
  -1   6  -2  123.69   10.60
   1  -6   2  130.79   10.50
   1  -6   2  131.69   11.90
  -1  -6  -2  121.69   10.80
  -1  -6  -2  142.69   11.80
   1   6   3  100.39    9.40
  -1   6  -3  101.19   11.30
   1   6   3   99.69    7.70
   1   6   3  120.09    8.30
   1   6   3   98.19   10.60
   1   6   3   93.59    6.60
  -1   6  -3   96.19    6.60
  -1   6  -3   93.09   11.10
  -1   6  -3  115.19    7.10
  -1   6  -3  103.79   11.50
   1   6   3   94.99    9.90
   1   6   3  110.19    6.50
  -1  -6  -3   97.69   10.00
   1  -6   3  107.19   11.30
  -1  -6  -3   97.09    9.10
   1  -6   3  110.39   11.00
  -1  -6  -3   87.19   11.00
  -1   6  -4    3.50    2.90
   1   6   4    7.40    4.00
  -1   6  -4    8.40    5.40
  -1   6  -4   -4.60    4.20
   1   6   4   10.50    2.80
  -1   6  -4    8.50    4.10
   1   6   4    4.30    2.60
  -1   6  -4    9.50    4.70
   1   6   4    2.40    4.80
   1  -6   4   -1.80    3.80
  -1  -6  -4    6.30    4.40
  -1  -6  -4   11.10    4.40
  -1  -6  -4    5.30    4.20
   1  -6   4    5.30    5.80
  -1   6  -5   14.30    5.90
   1   6   5    3.90    3.20
  -1   6  -5    6.90    5.30
   1   6   5    3.10    4.30
  -1   6  -5    9.90    5.60
   1   6   5    2.40    4.30
   1   6   5   -2.90    2.80
  -1  -6  -5    2.00    5.00
  -1  -6  -5    5.50    4.60
   1  -6   5    0.40    4.40
   1  -6   5    4.90    5.60
   1   6   6   21.10    6.40
  -1   6  -6   25.40    4.70
  -1   6  -6   26.40    7.30
   1   6   6   36.10    5.90
   1   6   6   31.00    5.20
  -1   6  -6   20.30    7.20
   1  -6   6   25.90    7.00
   1  -6   6   44.80    9.30
  -1  -6  -6   23.00    7.50
  -1  -6  -6   23.90    5.30
   1   6   7  134.09   11.30
   1   6   7  141.39   13.20
  -1   6  -7  138.19   16.00
  -1   6  -7  138.39   14.30
  -1   6  -7  135.19   11.10
   1   6   7  159.28   12.40
  -1  -6  -7  140.29   16.20
   1  -6   7  131.49   13.70
  -1  -6  -7  127.19   12.10
   1  -6   7  158.08   14.70
   1   6   8   10.80    6.90
  -1   6  -8    9.70    4.90
  -1   6  -8    6.40    6.60
   1   6   8   15.00    5.40
  -1   6  -8   15.60    7.20
   1  -6   8    1.70    5.80
  -1  -6  -8    0.00    6.20
   1  -6   8    5.10    6.40
  -1  -6  -8   18.60    6.30
  -1   6  -9   -5.60    5.50
  -1   6  -9    3.90    7.00
   1   6   9    1.60    5.60
   1   6   9    1.60    5.60
  -1   6  -9    6.10    6.80
  -1  -6  -9   -2.90    8.60
   1  -6   9    2.00    6.70
  -1  -6  -9    6.00    5.60
   1  -6   9    8.70    7.10
   1   6  10    0.00    6.60
   1   6  10    4.40    6.10
  -1   6 -10    5.00    8.30
  -1   6 -10   19.50    8.80
  -1   6 -10   -5.90    6.20
   1  -6  10    2.70    7.70
  -1  -6 -10   -7.70    6.70
  -1  -6 -10    9.00    6.50
  -1   6 -11    6.50    7.10
  -1   6 -11   -2.90    9.30
  -1   6 -11  -15.20    8.40
   1   6  11   -2.10    7.40
   1   6  11    5.00    8.60
  -1  -6 -11    5.90    6.60
   1  -6  11    1.20    8.70
  -1  -6 -11    8.10    9.70
   1   6  12  -12.10    8.40
  -1   6 -12   14.80    8.80
  -1   6 -12  -11.10    9.10
  -1   6 -12  -14.10    9.80
  -1  -6 -12  -19.70    8.60
  -1  -6 -12    1.10    9.10
   1   7 -11    3.00    9.70
  -1   7  11   -2.00    8.80
   1   7 -11  -12.30   10.00
  -1  -7  11   -5.50    7.90
   1  -7 -11    8.20    9.70
  -1   7  10    4.40    8.10
   1   7 -10   29.00   13.40
   1  -7 -10    3.20    8.80
  -1  -7  10   -3.70    8.30
   1   7  -9    7.70    8.20
  -1   7   9   16.20    8.50
   1   7  -9    5.30    7.90
   1  -7  -9   14.70   14.70
  -1  -7   9   19.20   10.00
  -1  -7   9   15.80    8.20
   1  -7  -9   11.10    8.90
   1   7  -8   -6.30    6.60
  -1   7   8   -8.40    5.80
   1   7  -8   14.50    8.00
   1  -7  -8   -7.70    5.70
  -1  -7   8    8.60    6.80
  -1  -7   8    1.60    6.40
   1  -7  -8   -6.80    5.40
   1   7  -7    3.10    6.50
   1   7  -7    3.50    7.30
  -1   7   7  -11.50    6.30
  -1  -7   7    0.60    6.90
   1  -7  -7    2.50   11.80
   1  -7  -7   -1.90    5.20
   1   7  -6    2.70    5.50
  -1   7   6    0.00    4.30
  -1   7   6  -11.90    4.90
   1   7  -6    5.60    6.10
  -1  -7   6    6.00    6.70
  -1  -7   6    1.50    5.20
   1  -7  -6    5.70    5.80
   1  -7  -6    0.80    5.80
  -1   7   5   40.10    6.40
  -1   7   5   37.10    7.60
  -1   7   5   32.60    7.40
   1   7  -5   28.70    9.50
  -1  -7   5   18.60    7.40
   1  -7  -5   37.80    8.30
  -1  -7   5   33.40    8.70
   1  -7  -5   32.20    9.40
   1   7  -4    5.10    6.20
  -1   7   4    5.20    5.60
  -1   7   4   11.70    5.60
   1   7  -4   -2.90    4.70
  -1   7   4   -1.40    3.50
  -1  -7   4    1.10    5.10
   1  -7  -4    6.50    6.20
   1  -7  -4   -0.90    3.80
  -1  -7   4   -1.30    5.10
  -1   7   3   63.09    9.60
   1   7  -3   62.59    9.40
  -1   7   3   50.89    9.40
  -1   7   3   66.29   10.00
   1   7  -3   73.99   10.70
  -1   7   3   56.59    7.60
   1   7  -3   43.80    7.20
   1  -7  -3   46.10    8.90
   1  -7  -3   60.79    9.30
  -1  -7   3   40.50    8.40
  -1  -7   3   44.40    9.30
   1   7  -2    9.60    4.50
  -1   7   2   12.50    5.30
   1   7  -2    1.10    4.60
  -1   7   2   15.90    3.90
   1   7  -2   16.20    4.40
  -1   7   2    2.60    5.20
  -1   7   2    5.70    4.70
   1   7  -2   12.70    5.60
   1   7  -2    6.10    3.80
  -1   7   2   12.70    4.90
  -1  -7   2    9.80    5.30
  -1  -7   2   17.50    6.60
   1  -7  -2    2.20    3.80
   1  -7  -2   13.00    5.30
  -1   7   1   -0.80    4.80
   1   7  -1    1.00    3.50
  -1   7   1    4.30    3.80
   1   7  -1   -4.60    3.30
   1   7  -1    7.00    4.50
  -1   7   1   -3.40    4.50
   1   7  -1    4.90    4.00
  -1   7   1    3.50    4.10
  -1   7   1    7.20    4.90
   1   7  -1   11.50    4.50
  -1   7   1    0.30    3.20
   1   7  -1    5.70    5.90
  -1  -7   1    2.60    5.10
   1  -7  -1    4.90    4.50
   1  -7  -1    0.00    4.70
  -1  -7   1   -1.10    3.70
  -1  -7   1    3.80    4.30
  -1  -7   1    7.50    5.90
  -1   7   0    0.00    3.40
  -1   7   0    4.00    4.40
   1   7   0    5.50    6.00
   1   7   0   -0.20    4.00
   1   7   0    0.40    3.30
   1   7   0    5.90    4.10
  -1   7   0    9.10    6.30
  -1   7   0   -4.90    3.50
   1   7   0   -0.30    2.90
   1   7   0    3.30    3.70
  -1   7   0   -2.60    3.50
  -1   7   0   -1.90    4.00
   1  -7   0   -4.30    4.10
   1  -7   0    2.00    4.70
  -1  -7   0    4.40    4.80
  -1  -7   0    1.00    5.40
  -1  -7   0   -1.90    3.80
   1  -7   0    4.50    4.50
  -1   7  -1    3.30    4.10
  -1   7  -1    2.70    3.50
   1   7   1   -4.60    4.80
   1   7   1    8.70    4.40
  -1   7  -1    1.70    4.20
   1   7   1   -2.90    3.10
   1   7   1    5.20    3.70
   1   7   1    7.40    3.30
   1   7   1    6.00    4.60
  -1   7  -1    1.60    4.40
   1  -7   1    7.30    4.90
   1  -7   1    9.10    5.60
  -1  -7  -1    6.10    5.10
  -1  -7  -1   -5.60    4.40
  -1  -7  -1   -0.10    4.80
   1   7   2    4.60    4.50
   1   7   2   -4.00    4.20
  -1   7  -2    4.10    4.70
   1   7   2    6.90    3.70
   1   7   2    1.80    3.90
  -1   7  -2    4.40    4.80
  -1   7  -2    9.40    5.40
  -1   7  -2   -5.10    3.70
   1   7   2   -4.20    5.00
   1  -7   2    4.60    5.70
  -1  -7  -2    0.80    4.60
  -1  -7  -2    7.40    5.00
  -1  -7  -2    1.60    4.50
   1  -7   2    6.90    5.10
   1   7   3   21.10    5.20
  -1   7  -3   27.40    7.00
  -1   7  -3   27.70    6.50
   1   7   3   32.60    8.30
   1   7   3   25.80    6.60
  -1   7  -3   34.10    7.10
   1   7   3   25.90    6.50
   1  -7   3   19.40    6.80
   1  -7   3   25.60    7.60
  -1  -7  -3   12.10    5.30
  -1  -7  -3   24.80    7.10
  -1  -7  -3   33.60    8.00
   1   7   4   15.80    6.90
  -1   7  -4   30.40    7.80
   1   7   4   25.30    6.90
  -1   7  -4   28.90    7.40
   1   7   4   41.90    7.30
  -1  -7  -4   20.70    7.20
  -1  -7  -4   21.70    7.50
   1  -7   4   26.00    8.30
   1  -7   4   13.30    6.00
   1   7   5   31.20    7.30
  -1   7  -5   22.70    7.60
   1  -7   5   27.80    9.00
  -1  -7  -5   22.60    7.60
  -1  -7  -5   21.90    6.90
   1  -7   5   19.20    7.10
   1   7   6    0.50    6.80
  -1   7  -6   -8.70    5.50
  -1   7  -6   -2.40    5.50
   1  -7   6   10.20    7.40
   1  -7   6    3.30    6.40
  -1  -7  -6   -3.90    6.40
  -1  -7  -6   -2.10    5.40
  -1   7  -7   87.19   13.60
  -1   7  -7   70.89   12.50
   1   7   7   63.69    9.80
  -1  -7  -7   56.29   11.70
   1  -7   7   80.49   15.30
   1  -7   7   35.80   12.60
  -1  -7  -7   69.19   11.30
   1   7   8   43.00    9.20
  -1   7  -8   34.10    9.70
  -1   7  -8   41.60   10.80
   1  -7   8   52.79   11.40
  -1  -7  -8   49.99   11.50
   1  -7   8   38.30    9.50
  -1  -7  -8   43.40    9.10
  -1   7  -9   19.70   10.30
  -1   7  -9    0.00    9.70
   1   7   9   -8.00    6.40
  -1  -7  -9    9.30    8.40
   1  -7   9   -2.50    8.10
   1   7  10    9.90    8.20
  -1   7 -10   16.30   10.10
  -1   7 -10   19.50   12.40
  -1  -7 -10    3.80    7.60
  -1  -7 -10   -6.10    8.60
   1   8  -9   -3.30   10.10
   1   8  -9    4.20    8.70
   1  -8  -9   -0.50    8.50
  -1  -8   9   -4.70    8.50
   1   8  -8  -13.80    8.50
   1   8  -8   -2.40    9.40
  -1   8   8  -10.80    8.00
  -1  -8   8   -4.50    7.50
   1  -8  -8   -3.70    8.60
   1   8  -7    3.60    8.50
   1   8  -7    0.30    8.30
  -1   8   7    5.30    8.30
   1  -8  -7    9.30    9.40
  -1  -8   7   -9.00    6.90
   1   8  -6   10.90    7.20
   1   8  -6   19.70    8.90
  -1   8   6   17.80    8.00
   1  -8  -6   19.20    8.80
  -1  -8   6   24.80    9.20
   1  -8  -6   34.70    9.40
  -1  -8   6    9.80    9.30
   1   8  -5    1.60    6.50
   1   8  -5   -2.70    7.50
  -1   8   5   12.70    6.90
  -1   8   5   -7.20    7.30
  -1  -8   5    7.80    6.90
  -1  -8   5   -5.20    7.50
   1  -8  -5    0.50    5.70
   1  -8  -5   -4.20    5.90
   1   8  -4   -1.30    5.60
   1   8  -4    4.00    6.90
  -1   8   4    3.90    6.80
   1   8  -4    3.20    6.00
  -1   8   4   -1.50    6.30
   1  -8  -4    4.60    6.20
  -1  -8   4   -4.10    6.30
   1   8  -3   21.00    8.00
   1   8  -3   20.80    7.30
  -1   8   3   26.70    7.50
  -1   8   3   11.00    6.80
   1  -8  -3   -3.30    5.20
  -1  -8   3   13.80    7.10
   1  -8  -3   18.50    7.90
  -1   8   2   13.00    5.30
   1   8  -2    8.20    5.30
   1   8  -2    3.00    6.10
  -1   8   2    1.80    6.50
   1   8  -2   -6.70    4.30
  -1  -8   2    5.20    6.70
   1  -8  -2   -7.30    5.70
   1  -8  -2   -5.80    5.00
  -1   8   1    9.20    6.00
  -1   8   1    7.40    5.40
   1   8  -1    3.00    8.00
   1   8  -1    5.50    4.60
   1   8  -1   -3.10    5.10
   1  -8  -1    6.30    5.40
   1  -8  -1   12.70    6.20
  -1  -8   1   -5.70    6.00
  -1   8   0    0.00    4.60
  -1   8   0  -10.10    5.40
  -1   8   0    3.60    5.20
  -1  -8   0    6.80    6.10
   1  -8   0    9.20    5.90
  -1  -8   0   -0.30    4.80
  -1  -8   0    6.90    6.30
  -1   8  -1    0.60    5.20
  -1   8  -1    6.20    5.10
  -1   8  -1   11.80    5.90
  -1   8  -1    3.20    5.20
   1   8   1   -0.10    5.50
   1   8   1   -3.10    5.60
  -1  -8  -1    2.70    5.60
  -1  -8  -1   -3.50    5.60
  -1  -8  -1    3.80    7.10
   1  -8   1    4.60    5.70
   1   8   2   -0.50    4.90
  -1   8  -2    5.90    6.60
  -1   8  -2    8.60    6.10
   1   8   2    3.90    5.80
  -1   8  -2   -2.10    5.90
   1  -8   2   -2.10    6.80
  -1  -8  -2    3.00    6.30
  -1  -8  -2    0.50    6.30
  -1  -8  -2   -8.70    5.60
   1   8   3   23.20    7.70
  -1   8  -3   -1.40    7.10
   1   8   3    4.80    5.50
  -1   8  -3   22.70    7.60
  -1  -8  -3   28.40    7.90
  -1  -8  -3   21.90    9.30
  -1   8  -4   18.00    8.20
   1   8   4   17.80    8.10
  -1   8  -4   22.30    7.90
  -1   8  -4   18.70    8.10
   1  -8   4   14.60    8.20
  -1  -8  -4   15.80    8.00
  -1  -8  -4    4.60    7.30
   1  -8   4   24.80    9.90
   1   8   5   70.89   12.90
  -1   8  -5  117.79   14.40
   1   8   5   95.89   12.20
  -1   8  -5   69.99   12.80
  -1  -8  -5   92.99   14.60
   1  -8   5  117.89   15.50
   1  -8   5   85.29   12.80
  -1  -8  -5  116.69   15.20
   1   8   6   33.80   11.30
  -1   8  -6   33.70   10.00
  -1   8  -6   43.70   10.40
   1   8   6   29.00    9.50
   1  -8   6   18.50    8.90
   1  -8   6   34.40   10.00
  -1  -8  -6   42.40   11.70
  -1  -8  -6   33.80    7.80
  -1   8  -7   -7.60    8.20
   1   8   7   -5.40    8.00
   1   8   7   -6.50    7.80
  -1   8  -7   15.90    8.50
  -1  -8  -7    8.30    7.20
  -1  -8  -7   -1.90    8.00
  -1   8  -8   11.80   10.50
  -1   8  -8   -5.50    9.40
   1   8   8    0.70    7.80
   1   8   8   19.20   10.30
  -1  -8  -8   18.10    9.10
  -1  -8  -8    1.90    7.60
   1   9  -6   15.40   10.60
   1   9  -6    6.60    9.30
  -1   9   6   14.40    9.90
  -1  -9   6   -7.80    9.30
   1  -9  -6    3.00    9.30
   1   9  -5   21.30   10.20
  -1   9   5   24.30   10.00
   1   9  -5   12.10    8.10
  -1  -9   5    5.90    9.50
   1  -9  -5   12.70    8.40
   1   9  -4    0.60    7.80
   1   9  -4   -2.70    7.40
  -1  -9   4   -6.70    7.90
   1  -9  -4  -14.70    8.50
   1  -9  -4   -0.60    8.00
   1   9  -3    9.00    8.00
  -1  -9   3   22.80    9.40
   1  -9  -3   22.40    9.70
  -1  -9   2   -2.50    8.10
   1  -9  -2    4.90    8.00
  -1  -9   1   32.20   10.00
   1  -9  -1   13.80    8.20
  -1  -9   0   -0.40    6.80
   1  -9   0    6.40   12.20
  -1  -9   0    1.40    7.20
  -1  -9   0    8.00    6.90
  -1  -9  -1    6.10    7.70
  -1  -9  -1    0.30    6.80
  -1   9  -2    9.40    6.90
  -1  -9  -2   -3.20    7.70
  -1  -9  -2   -8.00    7.30
  -1   9  -3   24.70    7.80
  -1  -9  -3   51.59   12.60
  -1  -9  -3   24.70    8.20
  -1   9  -4    6.50    7.80
  -1   9  -4   -4.20   12.00
  -1   9  -4    8.80    9.30
  -1  -9  -4   15.70    9.50
  -1  -9  -4    3.10    7.70
  -1   9  -5    4.80    9.60
   1   9   5    7.00   14.00
  -1   9  -5    2.10    8.40
  -1   9  -5    2.50    8.80
  -1  -9  -5   11.60    9.20
  -1  -9  -5   -9.20    8.30
  -2   0  15   15.90    9.40
  -2   0  15   -7.60    7.40
   2   0 -15   -1.30    7.80
  -2   0  14    0.20    5.50
  -2   0  14    7.80    8.20
   2   0 -14    6.80    7.80
   2   0 -14   -7.70    5.50
   2   0 -13   -2.90    6.10
  -2   0  13    4.80    5.90
  -2   0  13    0.60    5.10
   2   0 -13  -14.60    6.00
   2   0 -12  284.67   18.10
  -2   0  12  287.77   18.30
   2   0 -12  297.67   20.20
  -2   0  12  287.67   19.50
  -2   0  11    4.30    4.50
   2   0 -11    8.00    4.70
   2   0 -11    7.60    5.10
  -2   0  11   -6.50    4.70
  -2   0  11   -1.00    4.30
  -2   0  11    1.20    3.90
   2   0 -10   10.70    4.50
  -2   0  10   11.60    4.80
  -2   0  10    5.20    6.60
  -2   0  10   13.30    4.50
   2   0 -10    9.30    4.90
  -2   0  10   14.50    4.90
   2   0 -10    1.40    4.50
  -2   0  10   20.30    5.00
  -2   0  10   15.70    3.20
  -2   0   9   -2.90    3.50
  -2   0   9    2.10    3.80
   2   0  -9   -0.50    3.20
   2   0  -9    1.60    3.50
  -2   0   9   -2.10    2.40
   2   0  -9   -0.10    3.80
  -2   0   9   -2.70    1.70
  -2   0   9   -3.70    3.50
  -2   0   9   -2.50    2.50
   2   0  -9    2.00    3.50
   2   0  -9   -0.10    3.40
  -2   0   8   18.80    4.30
   2   0  -8   18.30    4.70
  -2   0   8   15.80    2.90
   2   0  -8    8.60    4.40
  -2   0   8   15.90    4.60
   2   0  -8   18.60    4.60
  -2   0   8   11.30    5.50
  -2   0   8   19.20    3.80
   2   0  -8   11.20    3.80
   2   0  -8   13.40    3.90
  -2   0   8   21.50    3.70
  -2   0   8   18.70    4.90
  -2   0   7    0.00    2.40
  -2   0   7    0.80    2.00
  -2   0   7    0.10    2.50
  -2   0   7    0.00    2.10
   2   0  -7    1.40    2.10
  -2   0   7   -1.40    3.10
   2   0  -7    2.00    2.90
   2   0  -7   -3.10    2.20
   2   0  -7    0.10    2.10
  -2   0   7    0.70    1.60
   2   0  -7    3.10    3.00
  -2   0   6  775.42   36.20
   2   0  -6  935.31   34.30
  -2   0   6  907.21   34.10
   2   0  -6  886.11   34.90
   2   0  -6  857.41   34.10
   2   0  -6  845.62   33.70
   2   0  -6  876.01   34.60
  -2   0   6  928.71   35.10
  -2   0   6  921.61   34.30
  -2   0   6  902.31   34.80
  -2   0   6  903.21   34.00
   2   0  -5   -1.40    1.20
   2   0  -5   -2.30    1.60
  -2   0   5    2.20    1.70
   2   0  -5   -0.90    1.60
  -2   0   5    1.10    1.20
  -2   0   5   -0.70    1.10
  -2   0   5   -0.60    1.60
  -2   0   5   -0.20    2.40
  -2   0   5    0.50    1.30
  -2   0   5   -1.70    1.10
   2   0  -5   -0.40    1.80
   2   0  -5    1.50    1.60
  -2   0   4 2408.76   81.39
  -2   0   4 2362.06   80.69
   2   0  -4 2318.17   80.59
   2   0  -4 2282.17   80.69
   2   0  -4 2435.46   83.49
   2   0  -4 2429.86   80.69
   2   0  -4 2282.57   81.09
  -2   0   4 2322.17   80.49
  -2   0   4 2405.46   81.39
   2   0  -4 2333.47   81.39
  -2   0   4 2136.89   82.89
  -2   0   4 2365.76   80.79
   2   0  -3    0.70    1.10
   2   0  -3    0.60    0.70
   2   0  -3    0.70    0.90
   2   0  -3    0.20    0.90
  -2   0   3   -0.80    0.60
  -2   0   3    0.10    1.00
  -2   0   3    1.50    1.00
   2   0  -3   -1.20    0.90
  -2   0   3    1.30    1.10
   2   0  -3    1.60    1.00
  -2   0   3   -1.90    1.50
   2   0  -3   -1.30    1.40
   2   0  -2 2972.20   99.09
  -2   0   2 2718.33  100.29
   2   0  -2 3007.10   99.19
   2   0  -2 2975.00   99.39
  -2   0   2 2979.50   99.19
   2   0  -2 2944.81   99.09
  -2   0   2 2993.90   99.49
   2   0  -1   -0.10    0.40
  -2   0   1    1.40    0.80
  -2   0   1    0.60    0.30
   2   0  -1    0.10    0.30
   2   0  -1    0.20    0.50
  -2   0   1    0.10    0.50
   2   0  -1    0.40    0.50
   2   0   1    0.30    0.60
  -2   0  -1   -0.80    0.50
   2   0   1    1.00    0.50
   2   0   1    0.60    0.70
  -2   0  -1    0.00    0.40
   2   0   1    0.60    0.60
  -2   0  -1    1.80    0.50
  -2   0  -1   -0.20    0.50
  -2   0  -2  928.91   33.50
  -2   0  -2  954.50   33.40
   2   0   2  957.20   33.00
  -2   0  -2  934.51   33.30
   2   0   2  916.01   33.30
  -2   0  -2  949.60   32.90
   2   0   2  930.71   33.50
   2   0   2  915.11   32.10
   2   0   2  928.01   33.60
  -2   0  -2  949.71   33.60
   2   0   2  939.51   32.10
   2   0   2  922.51   33.40
  -2   0  -2  940.11   32.30
  -2   0  -3    0.30    1.10
  -2   0  -3    0.70    1.30
   2   0   3   -1.50    1.00
  -2   0  -3   -0.70    0.80
  -2   0  -3    0.20    1.10
  -2   0  -3    0.70    0.80
  -2   0  -3   -0.70    1.20
  -2   0  -3    0.70    1.20
   2   0   3    1.60    1.20
  -2   0  -3    1.60    1.00
   2   0   3    0.50    0.70
   2   0   3   -0.30    1.30
   2   0   3   -0.70    1.00
   2   0   4 3334.37  113.19
  -2   0  -4 3336.57  113.59
  -2   0  -4 3363.56  115.19
  -2   0  -4 3261.87  115.09
  -2   0  -4 3424.46  115.59
  -2   0  -4 3412.86  115.59
   2   0   4 3315.17  115.59
   2   0   4 3402.16  115.19
  -2   0  -4 3360.56  113.19
   2   0   4 3233.58  115.19
  -2   0  -4 3439.16  114.49
   2   0   5    0.20    1.60
   2   0   5   -1.00    1.80
   2   0   5    0.10    2.00
  -2   0  -5    0.10    1.70
  -2   0  -5   -1.30    1.60
  -2   0  -5    0.90    2.10
   2   0   5    0.80    1.50
  -2   0  -5   -1.30    1.60
  -2   0  -5   -1.00    1.90
  -2   0  -5    0.00    1.20
  -2   0  -5    0.70    1.70
  -2   0  -5    0.20    1.10
   2   0   6    5.70    2.80
   2   0   6    5.10    2.80
  -2   0  -6    9.60    2.80
  -2   0  -6    6.90    1.90
  -2   0  -6   14.00    3.30
  -2   0  -6    6.60    2.30
  -2   0  -6    5.10    2.80
  -2   0  -6   17.10    3.30
   2   0   6   11.20    3.00
  -2   0  -6    5.60    2.20
  -2   0  -6    3.80    2.70
   2   0   6    8.40    3.10
  -2   0  -7   -2.80    2.80
  -2   0  -7    3.00    2.10
   2   0   7    0.80    2.60
   2   0   7    0.50    2.20
  -2   0  -7   -0.10    2.20
  -2   0  -7   -0.60    2.10
   2   0   7    1.20    2.30
  -2   0  -7    1.60    2.20
  -2   0  -7    1.10    2.70
  -2   0  -7    1.60    2.90
  -2   0  -7    3.00    2.60
   2   0   7    3.10    3.00
  -2   0  -8   18.10    5.40
   2   0   8   29.00    5.30
  -2   0  -8   29.40    5.30
  -2   0  -8   28.30    3.10
   2   0   8   23.90    5.90
  -2   0  -8   21.90    5.00
   2   0   8   23.60    6.90
   2   0   8   20.50    5.00
   2   0   8   23.00    3.70
   2   0   8   22.10    4.90
  -2   0  -8   27.50    5.00
  -2   0  -8   28.50    5.30
  -2   0  -8   28.20    4.50
  -2   0  -9    2.10    4.00
  -2   0  -9   -2.10    3.40
  -2   0  -9    1.70    3.20
   2   0   9    2.10    3.40
   2   0   9   -4.30    3.70
  -2   0  -9   -0.60    2.50
   2   0   9    1.60    2.30
   2   0   9    1.70    3.50
  -2   0  -9   -3.80    3.70
   2   0  10   59.09    8.30
   2   0  10   43.10    7.70
   2   0  10   45.30   10.40
  -2   0 -10   48.50    6.50
  -2   0 -10   46.00    8.00
  -2   0 -10   53.19    7.50
  -2   0 -10   38.40    6.20
   2   0  10   34.60    5.30
   2   0  10   39.70    7.70
  -2   0 -11    0.30    3.90
   2   0  11    0.20    4.40
  -2   0 -11   -1.60    5.30
  -2   0 -11   -0.10    4.30
  -2   0 -11   -5.30    4.20
   2   0  11   -5.40    4.00
   2   0  12   23.00    6.80
   2   0  12   15.90    7.10
  -2   0 -12   26.10    7.00
  -2   0 -12   24.60    7.30
  -2   0 -13    1.60    6.50
   2   0  13    2.00    5.70
  -2   0 -13   -0.60    7.30
   2   0  13   -2.40    7.00
   2   0  14    0.90    9.20
  -2   0 -14   15.00    9.00
   2   0  14   -8.60    6.40
   2   0  15   -8.50    9.50
  -2   0 -15    1.50    9.50
   2   0  15   -3.60    8.20
   2   1 -15    9.10    8.50
  -2   1  15   11.50    9.00
  -2   1  15   -3.90    7.70
   2  -1 -15  -10.40    8.90
  -2  -1  15   -8.20    7.90
  -2  -1  15   -4.00    9.90
  -2   1  14   -3.50    7.40
   2   1 -14   14.00    8.50
   2   1 -14    0.90    7.60
  -2   1  14   -2.80    6.10
  -2   1  14    5.20    6.00
  -2  -1  14   -6.20    6.50
  -2  -1  14    9.10    6.90
   2  -1 -14    2.60    7.50
   2  -1 -14    1.00    6.70
   2   1 -13   20.80    7.70
  -2   1  13    2.70    5.00
  -2   1  13   17.00    6.70
   2   1 -13   13.00    6.40
  -2   1  13   17.20    6.40
  -2  -1  13    8.90    5.70
   2  -1 -13    8.70    8.70
   2  -1 -13   13.90    7.40
  -2  -1  13   27.20    6.30
  -2  -1  13    0.30    6.40
   2   1 -12   13.40    7.10
   2   1 -12   15.40    6.20
  -2   1  12    7.90    5.60
  -2   1  12   11.80    6.40
   2  -1 -12    4.00    6.20
   2  -1 -12   12.60    5.70
  -2  -1  12   23.80    5.80
  -2  -1  12   19.10    5.50
   2  -1 -12   14.50    5.50
  -2   1  11   45.60    8.40
   2   1 -11   66.89    9.70
   2   1 -11   79.59   10.20
  -2   1  11   52.49    8.10
  -2   1  11   50.79    8.80
  -2  -1  11   62.19    9.00
   2  -1 -11   57.49    7.90
  -2  -1  11   43.80   11.60
   2  -1 -11   63.29    8.80
  -2  -1  11   54.19    7.80
  -2  -1  11   62.59    6.40
  -2   1  10    2.00    3.70
  -2   1  10   -2.70    3.50
   2   1 -10    2.50    4.80
   2   1 -10    3.70    4.50
  -2   1  10    8.40    3.90
   2   1 -10   -7.70    3.80
  -2   1  10    7.20    3.70
   2  -1 -10    1.50    3.90
  -2  -1  10  -10.00    5.20
   2  -1 -10    5.20    4.40
  -2  -1  10   -3.40    4.40
  -2  -1  10    1.90    2.80
  -2  -1  10   -1.70    3.10
   2  -1 -10   -2.00    2.60
  -2  -1  10    2.10    3.60
  -2   1   9  159.58    6.50
  -2   1   9  130.79   13.60
   2   1  -9  147.19   10.60
  -2   1   9  169.78   11.40
   2   1  -9  150.58   11.50
   2   1  -9  145.79   11.20
  -2   1   9  136.39   11.90
  -2   1   9  144.29   10.50
  -2   1   9  160.28   11.80
   2   1  -9  158.48   11.00
   2   1  -9  172.38   12.30
  -2   1   9  142.59    9.70
   2  -1  -9  165.58   12.00
   2  -1  -9  162.38   11.70
   2  -1  -9  159.88   11.80
   2  -1  -9  143.99    9.00
  -2  -1   9  147.69   13.20
  -2  -1   9  151.08   10.30
  -2  -1   9  169.18   11.80
   2  -1  -9  146.29   10.50
   2  -1  -9  159.88   10.20
  -2  -1   9  150.68   11.30
  -2  -1   9  148.79   11.10
  -2  -1   9  109.39   11.90
  -2  -1   9  143.39    9.70
  -2   1   8   58.19    5.60
  -2   1   8   60.99    7.30
   2   1  -8   47.40    6.90
  -2   1   8   35.50    7.60
   2   1  -8   53.39    6.70
   2   1  -8   57.69    7.40
  -2   1   8   63.69    8.00
  -2   1   8   51.09    6.60
  -2   1   8   56.69    3.40
  -2  -1   8   59.59    5.80
   2  -1  -8   47.50    6.60
  -2  -1   8   72.89    7.10
   2  -1  -8   68.49    8.10
   2  -1  -8   48.40    4.90
  -2  -1   8   42.30    6.70
  -2  -1   8   63.29    7.80
   2  -1  -8   54.09    6.90
  -2  -1   8   48.70    7.60
   2  -1  -8   58.29    5.60
  -2  -1   8   46.20    5.80
   2  -1  -8   46.90    6.70
  -2  -1   8   56.19    7.20
   2   1  -7    7.40    2.90
  -2   1   7   -3.20    3.00
  -2   1   7    3.70    3.40
  -2   1   7    5.10    2.70
  -2   1   7    8.00    3.60
   2   1  -7    7.30    2.90
  -2   1   7    5.90    1.50
   2   1  -7    5.90    3.00
   2   1  -7    2.40    2.80
  -2   1   7    5.90    2.90
   2   1  -7    6.70    2.50
  -2  -1   7    3.60    2.20
   2  -1  -7    3.50    2.10
  -2  -1   7    3.30    2.30
  -2  -1   7    5.80    2.50
   2  -1  -7    2.20    2.80
  -2  -1   7    6.90    3.50
  -2  -1   7    2.30    3.10
   2  -1  -7    4.10    2.80
   2  -1  -7   -4.50    2.50
  -2  -1   7    9.80    3.30
   2  -1  -7    2.20    1.70
   2  -1  -7    2.10    3.00
  -2   1   6   22.80    4.40
  -2   1   6   26.20    4.20
   2   1  -6   23.90    4.20
  -2   1   6   31.30    5.90
   2   1  -6   25.80    3.90
  -2   1   6   27.90    2.20
  -2   1   6   28.70    4.20
  -2   1   6   25.40    3.40
   2   1  -6   27.40    5.10
   2   1  -6   38.50    5.30
  -2   1   6   26.80    4.20
   2   1  -6   26.10    4.40
   2   1  -6   31.70    4.00
  -2  -1   6   23.40    4.00
   2  -1  -6   22.60    3.20
  -2  -1   6   28.10    4.50
   2  -1  -6   30.00    3.10
   2  -1  -6   32.70    4.90
   2  -1  -6   36.30    4.60
  -2  -1   6   28.90    5.20
  -2  -1   6   20.80    4.00
   2  -1  -6   29.30    4.30
  -2  -1   6   29.80    3.90
  -2  -1   6   28.10    4.30
   2  -1  -6   27.80    4.50
  -2  -1   6   29.90    4.50
  -2   1   5  306.97   13.80
  -2   1   5  299.37   14.40
   2   1  -5  318.37   15.90
   2   1  -5  299.37   14.60
   2   1  -5  312.57   14.60
  -2   1   5  338.77   15.00
  -2   1   5  306.07   12.80
   2   1  -5  282.47   13.60
   2   1  -5  308.87   14.50
   2   1  -5  311.47   13.50
  -2   1   5  303.27   14.50
  -2   1   5  312.57   16.60
   2  -1  -5  283.47   13.90
   2  -1  -5  333.97   13.00
   2  -1  -5  308.57   13.80
   2  -1  -5  321.47   14.80
  -2  -1   5  310.67   14.20
   2  -1  -5  297.07   12.70
   2  -1  -5  319.97   14.60
  -2  -1   5  300.37   14.20
  -2  -1   5  334.67   14.60
  -2  -1   5  294.87   14.00
  -2  -1   5  322.97   13.50
  -2  -1   5  307.87   14.60
  -2   1   4   22.90    3.30
   2   1  -4   26.80    3.50
  -2   1   4   22.20    2.40
  -2   1   4   30.40    5.40
   2   1  -4   23.70    2.80
  -2   1   4   21.20    3.20
  -2   1   4   28.30    3.50
   2   1  -4   26.70    3.60
   2   1  -4   23.30    3.30
  -2   1   4   25.30    3.60
   2   1  -4   22.00    4.00
  -2  -1   4   25.00    3.50
  -2  -1   4   24.00    2.80
  -2  -1   4   26.10    3.40
  -2  -1   4   21.90    3.50
  -2  -1   4   27.80    4.00
   2  -1  -4   26.50    2.40
   2  -1  -4   19.80    2.90
  -2  -1   4   23.90    3.20
   2  -1  -4   24.00    3.80
  -2  -1   4   33.90    3.90
   2  -1  -4   24.10    2.30
   2  -1  -4   22.70    3.20
   2   1  -3   81.19    5.80
   2   1  -3   93.29    4.60
  -2   1   3   84.29    5.60
  -2   1   3   89.79    5.30
   2   1  -3   95.99    5.50
  -2   1   3   93.89    6.80
  -2   1   3   91.79    4.60
  -2   1   3   94.79    5.40
   2   1  -3   86.39    5.20
   2   1  -3   86.69    5.00
   2   1  -3   88.99    5.80
  -2   1   3   92.39    5.20
  -2  -1   3   86.99    5.60
   2  -1  -3   99.29    4.70
  -2  -1   3   89.29    5.20
  -2  -1   3   89.69    5.70
   2  -1  -3   97.99    5.40
  -2  -1   3   85.19    5.30
  -2  -1   3   90.99    4.50
   2  -1  -3   93.09    5.40
   2  -1  -3   92.29    5.80
  -2  -1   3   97.49    5.40
   2   1  -2 1280.17   46.20
  -2   1   2 1350.86   45.90
  -2   1   2 1338.57   48.10
  -2   1   2 1338.27   46.30
  -2   1   2 1368.56   46.70
  -2   1   2 1338.87   47.10
   2   1  -2 1293.97   45.10
   2   1  -2 1344.97   46.30
   2   1  -2 1419.96   47.10
  -2   1   2 1307.77   46.30
   2   1  -2 1317.37   46.10
  -2  -1   2 1308.87   46.10
  -2  -1   2 1322.37   46.20
   2  -1  -2 1316.67   46.60
   2  -1  -2 1320.57   47.10
   2  -1  -2 1317.17   46.10
  -2  -1   2 1368.26   45.40
  -2  -1   2 1398.16   46.90
   2  -1  -2 1362.16   46.30
  -2  -1   2 1334.77   46.10
   2  -1  -2 1343.77   46.00
  -2   1   1  952.50   34.80
  -2   1   1  983.50   33.10
   2   1  -1  994.10   33.60
  -2   1   1  987.20   33.80
   2   1  -1 1007.40   33.70
   2   1  -1  949.51   34.50
  -2   1   1  973.40   33.20
  -2   1   1 1014.90   33.80
  -2  -1   1  876.01   33.40
   2  -1  -1  985.10   33.20
   2  -1  -1  993.80   34.10
  -2  -1   1  993.90   33.50
  -2  -1   1  956.50   34.70
   2  -1  -1 1016.50   34.60
   2  -1  -1  977.40   33.60
  -2   1   0   80.59    3.80
  -2   1   0   73.69    3.60
   2   1   0   79.79    3.60
   2   1   0   76.29    3.50
   2   1   0   73.19    3.70
   2   1   0   76.19    4.30
   2   1   0   77.49    4.20
  -2   1   0   75.29    3.70
   2  -1   0   80.29    4.00
  -2  -1   0   72.39    3.30
   2  -1   0   75.39    4.10
  -2  -1   0   79.89    4.60
   2  -1   0   70.39    3.60
   2  -1   0   71.99    3.90
   2  -1   0   79.49    3.60
  -2  -1   0   67.29    3.30
  -2   1  -1  555.64   21.00
  -2   1  -1  534.45   20.40
   2   1   1  566.94   20.30
   2   1   1  569.94   19.40
  -2   1  -1  554.14   20.60
   2   1   1  583.74   20.40
   2   1   1  580.44   20.60
  -2   1  -1  551.94   21.00
   2   1   1  566.44   21.80
   2   1   1  571.34   19.30
  -2   1  -1  561.54   20.90
   2   1   1  559.24   20.40
  -2  -1  -1  555.94   20.40
   2  -1   1  586.04   20.90
   2  -1   1  574.74   21.10
   2  -1   1  559.94   20.50
  -2  -1  -1  576.44   20.70
   2  -1   1  553.64   21.10
  -2  -1  -1  549.74   19.30
   2  -1   1  551.24   20.30
  -2  -1  -1  565.24   19.40
  -2  -1  -1  575.44   20.20
   2   1   2  182.98    8.50
  -2   1  -2  176.48    8.40
   2   1   2  181.08    6.90
   2   1   2  191.98    8.40
  -2   1  -2  185.68    8.70
  -2   1  -2  176.68    8.40
   2   1   2  179.68    8.30
  -2   1  -2  183.58    8.80
   2   1   2  182.68    8.00
  -2   1  -2  187.68    9.10
  -2   1  -2  175.78    8.40
  -2   1  -2  186.78    8.40
   2   1   2  196.48    8.70
   2   1   2  180.08    7.40
  -2  -1  -2  194.28    8.40
  -2  -1  -2  185.88    6.80
  -2  -1  -2  194.18    8.70
   2  -1   2  178.58    8.40
   2  -1   2  180.08    8.30
  -2  -1  -2  175.38    7.30
   2  -1   2  180.18    8.60
   2  -1   2  190.68    8.60
  -2  -1  -2  188.88    8.30
   2  -1   2  177.18    8.90
  -2  -1  -2  192.88    8.30
   2   1   3  135.99    6.50
   2   1   3  145.49    7.60
  -2   1  -3  135.99    7.40
  -2   1  -3  138.99    7.40
   2   1   3  132.79    7.20
   2   1   3  150.78    7.20
  -2   1  -3  130.19    6.90
   2   1   3  137.09    6.80
  -2   1  -3  143.89    7.80
  -2   1  -3  125.09    7.70
  -2   1  -3  144.69    7.60
   2   1   3  136.79    7.40
  -2   1  -3  135.89    7.20
  -2  -1  -3  128.69    6.30
   2  -1   3  133.79    7.20
  -2  -1  -3  126.89    7.10
  -2  -1  -3  140.69    7.30
  -2  -1  -3  132.19    6.80
  -2  -1  -3  119.39    7.20
   2  -1   3  147.69    7.20
   2  -1   3  135.09    7.40
   2  -1   3  126.39    7.80
  -2  -1  -3  137.09    7.10
   2  -1   3  134.09    7.40
  -2   1  -4    4.40    2.10
   2   1   4    4.00    2.10
  -2   1  -4    7.20    2.40
  -2   1  -4    8.90    2.60
  -2   1  -4    2.50    2.00
  -2   1  -4    9.00    2.40
   2   1   4    6.00    1.70
  -2   1  -4    5.20    2.30
   2   1   4    6.70    1.80
   2   1   4    2.90    1.90
  -2   1  -4    6.30    2.10
   2   1   4    4.30    2.00
   2  -1   4    7.20    1.80
  -2  -1  -4    7.00    2.10
  -2  -1  -4    4.50    1.70
  -2  -1  -4    6.30    1.70
   2  -1   4    6.30    2.10
  -2  -1  -4    4.10    1.70
  -2  -1  -4    3.30    1.20
   2  -1   4    5.00    2.00
  -2  -1  -4    2.60    1.60
  -2  -1  -4    6.70    2.20
   2  -1   4    4.80    1.70
   2  -1   4    3.70    2.30
   2   1   5  361.66   16.20
   2   1   5  361.26   16.80
   2   1   5  365.86   15.90
  -2   1  -5  382.86   17.30
   2   1   5  363.46   17.10
  -2   1  -5  374.46   16.60
  -2   1  -5  407.16   17.50
  -2   1  -5  354.46   17.00
  -2   1  -5  371.76   16.20
   2   1   5  366.66   17.00
  -2   1  -5  366.26   16.70
  -2   1  -5  362.26   17.80
   2  -1   5  369.36   16.10
  -2  -1  -5  365.96   16.80
   2  -1   5  382.96   17.30
  -2  -1  -5  372.76   16.80
   2  -1   5  364.06   17.40
  -2  -1  -5  359.66   15.60
   2  -1   5  392.96   17.10
   2  -1   5  391.96   17.80
  -2  -1  -5  347.47   14.70
  -2  -1  -5  371.66   16.00
  -2  -1  -5  375.16   16.30
   2  -1   5  365.16   17.00
   2   1   6    1.00    1.90
  -2   1  -6    2.20    2.70
  -2   1  -6    6.20    2.60
  -2   1  -6   -0.30    2.50
  -2   1  -6    4.70    2.90
   2   1   6    4.70    2.50
  -2   1  -6    4.30    3.00
   2   1   6    6.90    2.50
   2   1   6   -2.10    2.10
  -2   1  -6    0.90    2.50
   2   1   6    5.20    2.80
   2  -1   6    4.10    2.10
  -2  -1  -6    2.30    2.00
  -2  -1  -6    3.00    1.80
   2  -1   6    0.20    2.80
   2  -1   6    3.90    3.00
   2  -1   6    5.60    2.40
  -2  -1  -6    2.00    2.40
  -2  -1  -6    0.80    2.30
  -2  -1  -6    5.30    3.00
  -2  -1  -6    2.20    1.90
  -2  -1  -6    3.50    2.30
   2  -1   6    4.50    2.50
   2  -1   6    7.90    2.90
  -2   1  -7  425.36   20.10
   2   1   7  440.46   20.80
  -2   1  -7  403.16   19.50
   2   1   7  435.56   20.50
   2   1   7  402.16   19.20
  -2   1  -7  392.56   19.30
  -2   1  -7  445.76   21.00
  -2   1  -7  401.36   18.20
  -2   1  -7  412.56   20.40
   2   1   7  430.56   20.80
  -2   1  -7  395.76   20.30
   2   1   7  446.96   20.30
   2  -1   7  425.86   19.90
  -2  -1  -7  411.36   18.60
   2  -1   7  402.66   20.30
  -2  -1  -7  391.56   19.60
  -2  -1  -7  430.76   19.20
   2  -1   7  391.66   18.40
   2  -1   7  387.16   20.30
   2  -1   7  457.75   21.00
  -2  -1  -7  418.26   17.70
   2  -1   7  393.26   20.00
  -2  -1  -7  445.36   19.00
  -2  -1  -7  414.76   20.10
  -2   1  -8    4.40    3.50
   2   1   8    4.60    3.50
   2   1   8    5.50    3.40
   2   1   8   12.70    4.80
   2   1   8   10.70    3.70
  -2   1  -8    0.90    3.50
  -2   1  -8   10.10    3.80
  -2   1  -8    5.80    4.40
  -2   1  -8   13.10    4.30
  -2   1  -8    8.20    3.80
   2   1   8    8.80    3.60
  -2   1  -8   11.50    3.20
  -2  -1  -8    8.40    3.70
   2  -1   8    0.50    3.60
  -2  -1  -8    9.10    3.40
   2  -1   8    7.80    4.60
   2  -1   8    1.70    4.90
  -2  -1  -8   12.40    4.20
  -2  -1  -8    4.00    3.40
   2  -1   8    8.20    3.70
   2  -1   8    7.70    3.50
  -2  -1  -8    6.30    2.60
   2  -1   8   10.60    3.10
  -2   1  -9   51.59    8.20
   2   1   9   55.19    7.60
   2   1   9   70.69    8.40
  -2   1  -9   61.79    8.70
  -2   1  -9   53.09    7.80
  -2   1  -9   67.29    8.50
   2   1   9   51.69    7.90
  -2  -1  -9   71.39    8.20
   2  -1   9   65.39    6.80
   2  -1   9   68.69    8.30
  -2  -1  -9   56.09    8.90
  -2  -1  -9   68.79    8.60
  -2  -1  -9   67.89    6.90
   2  -1   9   72.29    9.60
  -2  -1  -9   74.09    8.10
   2  -1   9   75.29   10.00
  -2  -1  -9   69.89    6.70
   2  -1   9   65.49    8.80
   2   1  10   47.80    7.90
   2   1  10   41.50    8.00
  -2   1 -10   48.60    8.10
   2   1  10   56.79    7.80
  -2   1 -10   48.10    7.50
  -2   1 -10   55.79    8.80
  -2   1 -10   56.89    6.20
   2  -1  10   58.69    8.50
   2  -1  10   58.99   10.20
  -2  -1 -10   55.49    6.70
   2  -1  10   51.29    8.40
   2  -1  10   47.60    6.50
  -2  -1 -10   57.09    7.80
  -2  -1 -10   55.09    7.40
  -2  -1 -10   51.79    8.10
  -2   1 -11    1.50    5.00
  -2   1 -11   25.90    6.60
   2   1  11   10.00    7.70
  -2   1 -11   18.20    6.30
   2  -1  11    4.90    4.50
  -2  -1 -11   14.60    5.60
  -2  -1 -11   13.20    4.70
   2  -1  11    8.40    5.20
   2  -1  11   18.50    6.30
  -2  -1 -11   11.50    6.10
   2   1  12   17.10    7.00
  -2   1 -12    8.70    6.50
  -2   1 -12   25.30    7.00
   2   1  12   14.80    7.40
  -2  -1 -12   17.90    7.60
   2  -1  12   23.80    7.40
  -2  -1 -12   23.60    6.30
   2  -1  12   11.50    6.80
  -2  -1 -12   15.50    6.50
   2   1  13    9.30    5.90
  -2   1 -13    4.10    8.10
   2   1  13    3.90    6.50
  -2   1 -13    9.80    7.80
   2  -1  13   -0.10    5.70
  -2  -1 -13    3.00    7.70
   2  -1  13   -2.30    7.00
  -2   1 -14   10.10    9.40
   2   1  14   -1.50    7.50
  -2   1 -14   -0.70    8.80
   2   1  14   -4.20    6.80
   2  -1  14   -2.60    7.80
  -2  -1 -14    5.30    9.50
   2  -1  14    5.80    6.80
   2   1  15   -3.20    8.80
   2   1  15    4.70    9.20
  -2   1 -15  -11.30   12.70
  -2   1 -15   -4.20    9.70
   2  -1  15   -6.90   11.20
   2  -1  15    8.80   10.80
  -2   2  15   -1.00    9.00
   2   2 -15  -15.40   14.70
   2   2 -15    7.20    9.90
   2   2 -15    4.40   10.20
  -2   2  15    1.20    7.70
  -2  -2  15   10.70    9.60
  -2  -2  15    1.60   10.20
   2  -2 -15   14.70    8.70
   2  -2 -15  -15.00   11.00
   2   2 -14   -5.30    7.60
  -2   2  14   -4.70    7.70
  -2   2  14   -0.70    5.90
   2   2 -14    7.00    7.20
  -2   2  14    4.20    5.80
   2  -2 -14    5.70    7.90
   2  -2 -14   10.20    8.40
  -2  -2  14    5.80    6.70
  -2  -2  14   -2.20    7.70
  -2   2  13   20.10    6.70
  -2   2  13   21.20    6.70
   2   2 -13   24.60    7.70
  -2   2  13   30.00    7.60
   2   2 -13   25.60    7.80
  -2  -2  13   41.40    9.20
  -2  -2  13   29.60    8.50
   2  -2 -13   42.80   10.30
   2  -2 -13   26.60    7.50
  -2  -2  13   19.80    7.50
  -2   2  12   53.79    9.40
   2   2 -12   68.29   11.30
  -2   2  12   44.80    9.50
   2   2 -12   40.30    9.00
  -2  -2  12   46.00   10.20
   2  -2 -12   43.20    9.10
  -2  -2  12   54.79    9.20
  -2  -2  12   49.10    8.60
   2  -2 -12   39.90    8.40
  -2   2  11    0.50    5.10
  -2   2  11    0.80    4.60
  -2   2  11    1.20    4.60
   2   2 -11   -1.50    4.40
   2   2 -11    1.30    5.00
  -2  -2  11   -2.40    3.50
  -2  -2  11   -3.00    4.70
   2  -2 -11    1.50    4.30
   2  -2 -11    1.30    4.20
  -2  -2  11    1.10    4.50
  -2  -2  11   -3.90    3.40
   2   2 -10   96.69   10.00
  -2   2  10  115.99   11.10
  -2   2  10  113.09    9.70
  -2   2  10  117.39   10.60
   2   2 -10  107.19   11.00
   2   2 -10  109.79   12.30
   2  -2 -10  115.59   10.80
   2  -2 -10  101.29   11.50
  -2  -2  10  119.69   10.30
  -2  -2  10  106.29    9.00
  -2  -2  10  104.89   13.30
  -2  -2  10  113.49    9.50
   2  -2 -10  116.59    8.00
  -2  -2  10  114.59   10.80
   2  -2 -10  107.29   10.20
  -2   2   9   77.39    9.40
   2   2  -9   81.09    9.40
   2   2  -9   97.79   11.10
  -2   2   9   75.09    6.20
  -2   2   9   80.29   15.00
   2   2  -9   65.89    8.70
  -2   2   9   81.99    7.60
   2   2  -9   81.29    7.80
  -2   2   9   79.39    9.70
  -2   2   9  101.19    9.10
  -2  -2   9   81.09    9.70
  -2  -2   9   95.99   11.00
   2  -2  -9   84.59    8.30
  -2  -2   9   82.29    7.50
   2  -2  -9   77.79    7.90
  -2  -2   9   81.79    9.90
  -2  -2   9   70.99    8.30
   2  -2  -9   77.89    6.20
   2  -2  -9   69.99   10.70
   2  -2  -9   74.69    6.00
  -2  -2   9   69.39    8.30
  -2  -2   9   83.49    7.90
   2  -2  -9   87.39    8.30
   2  -2  -9   72.79    9.30
  -2   2   8  104.99    8.00
  -2   2   8   88.69    8.30
   2   2  -8   76.99    7.00
   2   2  -8   94.29    9.40
  -2   2   8   95.29   12.00
   2   2  -8   99.49    8.70
   2   2  -8  110.79    9.20
  -2   2   8   76.59   10.20
  -2   2   8  104.19    7.50
   2   2  -8   85.29    7.90
  -2   2   8  103.19    8.50
  -2  -2   8  100.19    8.70
  -2  -2   8   99.19    8.60
   2  -2  -8   93.39    6.50
   2  -2  -8  103.59    8.70
  -2  -2   8   94.49    8.30
   2  -2  -8   94.99    8.00
   2  -2  -8   98.39    6.30
   2  -2  -8   96.99    7.90
  -2  -2   8   99.69    9.20
  -2  -2   8   98.79    8.30
   2  -2  -8  102.89    9.50
   2  -2  -8   80.79    8.00
  -2  -2   8   97.09    8.30
  -2   2   7   95.69    7.70
   2   2  -7   83.49    8.20
  -2   2   7   82.59    7.60
   2   2  -7   74.59    7.40
   2   2  -7   80.99    6.90
   2   2  -7   93.59    7.50
   2   2  -7   86.29    6.80
  -2   2   7   88.49    5.60
  -2   2   7   87.19    4.00
   2   2  -7   73.59    7.70
  -2   2   7   90.39    7.90
   2   2  -7   89.09    8.10
  -2   2   7   88.99    9.50
  -2   2   7   79.89    6.70
  -2  -2   7   82.89    7.50
   2  -2  -7   73.79    8.40
   2  -2  -7   83.49    7.00
   2  -2  -7   90.39    5.30
  -2  -2   7   80.09    8.00
   2  -2  -7   87.49    5.40
  -2  -2   7   93.49    8.00
  -2  -2   7   84.39    7.10
  -2  -2   7   88.49    7.30
   2  -2  -7   77.79    6.80
   2  -2  -7   86.39    7.50
   2  -2  -7   87.09    7.50
  -2  -2   7   88.29    7.40
  -2  -2   7   80.99    6.40
  -2   2   6   48.60    8.60
   2   2  -6   38.20    6.10
   2   2  -6   41.60    5.60
   2   2  -6   36.30    5.00
   2   2  -6   38.20    5.20
   2   2  -6   49.00    5.30
  -2   2   6   35.80    2.80
  -2   2   6   44.10    3.30
   2   2  -6   35.20    4.30
  -2   2   6   34.80    4.90
  -2   2   6   30.20    4.60
  -2   2   6   41.60    5.00
   2  -2  -6   41.60    3.30
  -2  -2   6   48.60    6.40
  -2  -2   6   34.60    4.90
   2  -2  -6   38.40    3.10
  -2  -2   6   60.19    6.10
  -2  -2   6   34.80    5.20
   2  -2  -6   39.80    5.10
  -2  -2   6   38.10    3.80
  -2  -2   6   41.00    5.30
   2  -2  -6   39.30    5.30
  -2  -2   6   36.80    4.90
   2  -2  -6   50.39    5.60
   2  -2  -6   41.30    5.00
   2  -2  -6   38.90    6.10
  -2   2   5  285.97   13.50
  -2   2   5  284.47   13.40
   2   2  -5  289.87   13.40
   2   2  -5  274.07   13.50
  -2   2   5  296.67   13.10
   2   2  -5  282.27   14.70
   2   2  -5  267.27   14.40
  -2   2   5  262.27   10.50
  -2   2   5  247.88   11.10
   2   2  -5  264.77   13.00
  -2   2   5  278.27   14.10
   2   2  -5  268.77   12.00
   2   2  -5  275.97   13.90
  -2  -2   5  271.57   13.60
   2  -2  -5  272.77   12.80
  -2  -2   5  245.68   13.90
   2  -2  -5  257.17   12.80
  -2  -2   5  268.37   12.00
  -2  -2   5  287.57   13.00
   2  -2  -5  269.17   11.30
  -2  -2   5  293.07   13.40
  -2  -2   5  247.88   12.60
  -2  -2   5  273.97   14.10
   2  -2  -5  285.87   14.30
  -2   2   4 1565.24   52.79
   2   2  -4 1544.75   55.89
   2   2  -4 1536.95   52.99
  -2   2   4 1548.25   54.39
  -2   2   4 1502.45   54.49
  -2   2   4 1531.35   55.79
   2   2  -4 1381.96   54.99
  -2   2   4 1572.24   54.49
   2   2  -4 1587.14   54.69
   2   2  -4 1589.44   56.29
   2   2  -4 1506.25   54.49
   2   2  -4 1383.66   55.79
  -2   2   4 1472.45   54.09
   2   2  -4 1515.05   55.59
  -2  -2   4 1546.25   53.29
   2  -2  -4 1538.75   54.59
   2  -2  -4 1472.45   52.79
  -2  -2   4 1646.84   54.69
  -2  -2   4 1521.55   56.09
  -2  -2   4 1562.24   53.89
  -2  -2   4 1527.25   53.89
   2  -2  -4 1515.55   55.29
   2  -2  -4 1551.74   55.99
  -2  -2   4 1479.25   55.39
   2  -2  -4 1536.75   53.69
   2  -2  -4 1577.64   53.89
   2  -2  -4 1541.35   51.19
  -2   2   3  679.43   24.90
   2   2  -3  647.34   24.80
   2   2  -3  661.23   26.60
  -2   2   3  633.44   25.00
  -2   2   3  677.13   24.20
   2   2  -3  623.74   26.30
   2   2  -3  687.43   25.00
  -2   2   3  658.33   24.80
   2   2  -3  673.83   23.80
   2   2  -3  671.63   26.80
  -2   2   3  663.83   25.40
  -2   2   3  696.63   26.90
   2   2  -3  718.53   25.80
   2   2  -3  655.83   25.20
  -2  -2   3  667.93   24.30
  -2  -2   3  672.73   25.50
   2  -2  -3  678.73   24.40
   2  -2  -3  646.64   24.20
  -2  -2   3  682.03   24.40
   2  -2  -3  672.83   25.60
   2  -2  -3  675.43   24.20
   2  -2  -3  665.73   26.10
  -2  -2   3  654.73   26.80
   2  -2  -3  690.13   26.60
  -2  -2   3  648.84   26.10
  -2   2   2   92.39    5.00
  -2   2   2   92.89    6.20
  -2   2   2   94.79    5.60
  -2   2   2  100.19    5.80
   2   2  -2   94.09    5.70
   2   2  -2   96.59    6.50
   2   2  -2   93.49    4.30
   2   2  -2  102.99    6.40
   2   2  -2   86.29    4.70
  -2   2   2   92.69    4.80
   2   2  -2   90.09    4.70
  -2   2   2  104.59    4.90
  -2   2   2   95.19    3.80
   2   2  -2  105.29    6.00
   2   2  -2  101.79    6.50
  -2   2   2   90.69    5.60
  -2  -2   2  102.89    6.30
   2  -2  -2   97.49    5.90
   2  -2  -2   92.69    4.30
   2  -2  -2   95.29    5.90
  -2  -2   2   83.59    6.00
  -2  -2   2   91.19    4.20
   2  -2  -2   92.69    5.00
  -2  -2   2  101.69    6.70
  -2  -2   2   86.39    5.60
   2   2  -1   17.30    2.80
   2   2  -1   17.10    2.80
  -2   2   1   15.70    2.70
   2   2  -1   15.30    2.90
  -2   2   1   11.50    2.30
  -2   2   1   16.80    1.60
   2   2  -1   15.10    2.40
   2   2  -1   15.70    1.40
   2   2  -1   13.50    2.40
   2   2  -1   17.70    1.70
  -2   2   1   16.60    1.50
  -2   2   1   13.30    1.70
  -2   2   1   12.00    2.00
  -2   2   1   15.60    2.10
   2  -2  -1   16.00    2.70
  -2  -2   1   17.30    2.80
  -2  -2   1    7.60    2.30
  -2  -2   1   20.20    3.10
  -2  -2   1   20.70    2.80
   2  -2  -1   15.40    2.50
   2  -2  -1   13.90    2.30
   2  -2  -1   16.00    1.90
  -2   2   0 6148.39  205.08
   2   2   0 6103.69  204.48
  -2   2   0 6101.29  202.28
   2   2   0 6099.59  204.98
  -2   2   0 6163.78  203.68
  -2   2   0 5910.91  202.18
   2   2   0 6152.48  201.68
  -2   2   0 5996.40  204.68
  -2   2   0 5991.30  203.88
  -2   2   0 5850.61  204.28
   2   2   0 6264.37  204.98
   2   2   0 6138.19  203.88
   2   2   0 6052.99  204.58
   2   2   0 6029.80  202.98
  -2  -2   0 6106.59  203.98
   2  -2   0 5914.01  203.58
   2  -2   0 6038.30  203.58
  -2  -2   0 6336.77  204.98
   2  -2   0 5865.21  204.08
  -2  -2   0 6169.78  204.78
  -2   2  -1  351.26   15.40
   2   2   1  344.77   15.40
   2   2   1  363.16   14.30
   2   2   1  355.66   14.50
  -2   2  -1  364.66   16.00
   2   2   1  354.76   13.40
   2   2   1  350.86   14.70
  -2   2  -1  360.66   15.20
  -2   2  -1  365.26   12.70
  -2   2  -1  382.16   15.50
   2   2   1  363.76   15.20
  -2   2  -1  346.07   13.90
  -2   2  -1  348.77   13.90
  -2   2  -1  362.46   13.80
   2   2   1  357.76   13.20
  -2   2  -1  346.67   15.40
   2   2   1  366.46   13.50
   2  -2   1  374.86   16.00
  -2  -2  -1  369.36   15.70
  -2  -2  -1  368.46   14.40
  -2  -2  -1  368.26   14.70
  -2  -2  -1  365.66   13.40
   2  -2   1  362.56   15.20
   2  -2   1  359.46   13.20
   2  -2   1  369.56   15.50
   2  -2   1  359.36   15.50
  -2  -2  -1  383.86   15.70
  -2   2  -2  370.96   16.50
   2   2   2  373.76   15.60
   2   2   2  363.56   14.60
   2   2   2  387.76   14.70
   2   2   2  358.26   14.90
  -2   2  -2  370.26   16.40
   2   2   2  395.66   14.90
   2   2   2  382.56   14.00
  -2   2  -2  365.56   15.00
  -2   2  -2  383.66   16.30
  -2   2  -2  373.26   15.10
  -2   2  -2  358.46   15.70
   2   2   2  358.26   16.10
  -2   2  -2  367.86   14.20
  -2   2  -2  392.16   17.00
   2   2   2  367.66   12.90
   2  -2   2  374.06   14.60
   2  -2   2  397.96   16.50
   2  -2   2  341.67   17.30
  -2  -2  -2  400.16   14.70
  -2  -2  -2  379.16   14.20
   2  -2   2  394.86   16.90
  -2  -2  -2  374.56   16.20
  -2  -2  -2  366.46   15.70
   2  -2   2  393.76   14.80
  -2  -2  -2  381.66   16.50
  -2  -2  -2  383.66   14.10
  -2   2  -3   19.20    3.10
   2   2   3   18.30    2.50
  -2   2  -3   23.70    3.50
  -2   2  -3   16.90    3.20
  -2   2  -3   23.60    2.10
  -2   2  -3   19.10    2.90
   2   2   3   20.90    2.90
   2   2   3   19.90    2.80
   2   2   3   17.90    3.20
   2   2   3   21.30    2.40
  -2   2  -3   20.70    3.70
   2   2   3   15.80    3.00
   2   2   3   20.10    2.40
  -2   2  -3   18.40    3.10
  -2   2  -3   18.50    3.40
   2  -2   3   22.00    3.10
   2  -2   3   19.60    1.80
   2  -2   3   22.80    3.90
   2  -2   3   18.70    2.80
   2  -2   3   17.30    3.30
  -2  -2  -3   17.90    3.50
  -2  -2  -3   14.30    2.50
  -2  -2  -3   19.80    2.50
  -2  -2  -3   17.40    2.60
   2  -2   3   21.60    3.50
  -2  -2  -3   23.50    3.50
  -2   2  -4  560.84   23.60
  -2   2  -4  605.74   25.30
  -2   2  -4  589.44   23.50
   2   2   4  578.04   23.60
   2   2   4  596.74   24.20
  -2   2  -4  585.94   24.70
   2   2   4  570.24   23.70
   2   2   4  579.74   22.40
  -2   2  -4  610.54   24.00
  -2   2  -4  592.34   23.80
   2   2   4  603.34   23.50
   2   2   4  555.54   22.10
  -2   2  -4  605.54   25.10
   2  -2   4  596.84   23.50
  -2  -2  -4  593.24   23.00
  -2  -2  -4  574.84   22.70
  -2  -2  -4  574.04   21.00
  -2  -2  -4  600.04   24.50
   2  -2   4  576.44   24.90
  -2  -2  -4  612.04   24.50
  -2  -2  -4  595.04   22.30
  -2  -2  -4  554.84   22.80
   2  -2   4  583.94   24.10
   2  -2   4  593.24   23.40
   2  -2   4  620.44   24.80
   2  -2   4  558.44   22.00
  -2   2  -5  591.04   25.80
   2   2   5  652.53   26.10
  -2   2  -5  633.34   26.50
   2   2   5  655.03   26.00
   2   2   5  643.84   24.50
  -2   2  -5  629.14   27.00
  -2   2  -5  598.14   25.30
  -2   2  -5  630.54   26.10
  -2   2  -5  624.54   27.30
   2   2   5  622.14   25.70
   2   2   5  666.03   26.70
  -2  -2  -5  611.54   26.40
   2  -2   5  617.04   26.10
   2  -2   5  653.83   25.90
  -2  -2  -5  630.94   24.30
   2  -2   5  628.04   25.90
  -2  -2  -5  626.14   24.50
   2  -2   5  608.94   25.40
  -2  -2  -5  611.24   25.10
  -2  -2  -5  621.64   21.50
   2  -2   5  603.84   26.90
   2  -2   5  544.35   24.30
   2  -2   5  651.73   26.10
  -2  -2  -5  651.23   26.40
  -2  -2  -5  621.74   25.00
  -2   2  -6   64.09    6.50
   2   2   6   62.89    6.20
  -2   2  -6   48.00    7.10
   2   2   6   64.29    5.50
   2   2   6   63.19    5.30
  -2   2  -6   55.59    6.80
  -2   2  -6   54.79    6.80
  -2   2  -6   57.29    7.30
   2   2   6   70.29    6.60
  -2   2  -6   58.39    6.20
  -2   2  -6   56.19    5.70
   2  -2   6   71.69    6.40
   2  -2   6   63.69    7.70
  -2  -2  -6   65.89    7.50
   2  -2   6   65.09    6.30
  -2  -2  -6   63.09    5.30
  -2  -2  -6   60.49    7.10
  -2  -2  -6   63.09    5.90
  -2  -2  -6   62.39    3.40
  -2  -2  -6   62.39    5.20
   2  -2   6   66.79    6.20
  -2  -2  -6   61.59    5.70
   2  -2   6   57.99    7.50
   2  -2   6   62.09    6.00
   2  -2   6   57.69    6.00
   2   2   7  199.88   11.50
  -2   2  -7  214.68   13.20
   2   2   7  223.58   12.00
   2   2   7  195.18   12.80
  -2   2  -7  252.67   14.50
   2   2   7  224.88   13.30
  -2   2  -7  208.08   13.90
  -2   2  -7  225.08   12.90
  -2   2  -7  196.58   12.60
  -2   2  -7  188.08   12.10
   2   2   7  223.08   13.40
   2  -2   7  222.88   15.90
  -2  -2  -7  209.68    9.30
   2  -2   7  204.98   12.60
   2  -2   7  214.68   12.50
  -2  -2  -7  227.88   12.80
  -2  -2  -7  234.48   11.60
   2  -2   7  187.48   12.20
  -2  -2  -7  212.58    9.00
  -2  -2  -7  195.98   11.40
  -2  -2  -7  212.28   12.50
  -2  -2  -7  229.28   13.40
  -2  -2  -7  203.98   13.20
   2  -2   7  223.98   12.90
   2  -2   7  194.08   12.40
   2   2   8  190.78   11.90
  -2   2  -8  209.68   13.40
  -2   2  -8  187.78   12.80
   2   2   8  224.58   12.70
  -2   2  -8  210.28   14.10
   2   2   8  215.88   13.60
   2   2   8  206.68   13.60
  -2   2  -8  200.78   13.90
   2   2   8  210.08   13.90
  -2   2  -8  222.98   14.00
  -2   2  -8  212.08   14.50
  -2  -2  -8  241.88   16.00
  -2  -2  -8  202.38   13.40
   2  -2   8  190.78   13.50
   2  -2   8  222.38   14.00
  -2  -2  -8  210.28   13.10
  -2  -2  -8  194.98    9.30
   2  -2   8  195.78   13.00
  -2  -2  -8  220.78   12.10
   2  -2   8  248.38   13.70
   2  -2   8  208.08   14.20
  -2  -2  -8  185.28   11.60
   2  -2   8  216.88   13.40
  -2  -2  -8  204.78    9.80
  -2  -2  -8  205.18   14.00
   2   2   9  165.48   11.30
  -2   2  -9  169.38   13.00
   2   2   9  172.08   12.90
   2   2   9  195.88   12.00
  -2   2  -9  173.58   14.20
   2   2   9  153.68   12.20
  -2   2  -9  181.68   13.30
  -2   2  -9  172.18   13.60
  -2  -2  -9  154.78   12.50
   2  -2   9  138.39   15.30
   2  -2   9  163.78   13.20
   2  -2   9  169.88   12.40
  -2  -2  -9  156.98   11.50
  -2  -2  -9  176.08   12.40
   2  -2   9  174.58   12.10
  -2  -2  -9  173.68   10.90
  -2  -2  -9  155.58    9.10
   2  -2   9  178.68   12.80
   2   2  10    5.90    4.10
  -2   2 -10    1.00    4.90
  -2   2 -10   -3.70    4.90
  -2   2 -10    1.70    5.10
   2   2  10   -3.80    3.40
   2   2  10   -0.50    4.20
   2  -2  10    0.50    3.70
   2  -2  10    2.70    4.90
  -2  -2 -10   -5.70    3.30
  -2  -2 -10   -2.40    4.00
   2  -2  10   -4.00    3.00
  -2  -2 -10    3.90    4.50
  -2   2 -11   86.59   11.20
   2   2  11   59.19   10.00
  -2   2 -11   80.99   13.40
  -2   2 -11   74.09   10.60
   2   2  11   62.19    9.40
  -2  -2 -11   63.29    9.60
  -2  -2 -11   59.29    9.60
   2  -2  11   55.89    8.30
   2  -2  11   84.89   10.80
  -2  -2 -11   73.29    9.30
   2  -2  11   68.89   10.20
  -2   2 -12   34.60   10.30
   2   2  12   25.60    7.90
  -2   2 -12   46.70   10.00
   2   2  12   19.10    7.40
  -2   2 -12   28.30    8.60
  -2  -2 -12   23.30    7.80
  -2  -2 -12   25.00    7.60
   2  -2  12   39.20    9.20
   2  -2  12   42.00    9.70
  -2   2 -13   -6.60    7.10
   2   2  13   -3.30    6.20
   2   2  13   -3.90    7.00
  -2   2 -13   -0.60    7.70
  -2   2 -13   -0.30    6.80
  -2  -2 -13    1.60    6.70
   2  -2  13   -2.70    6.40
  -2  -2 -13   -5.00    6.40
   2  -2  13    1.10    7.10
  -2   2 -14    6.90    9.50
   2   2  14    3.80    8.20
  -2   2 -14  -17.60    8.00
   2   2  14   -5.80    8.60
   2  -2  14  -10.00    9.40
  -2  -2 -14   -4.60    9.90
   2  -2  14   -2.30    7.70
  -2   3  15   24.70    9.20
   2   3 -15    2.50    9.50
   2   3 -15   -6.60   11.20
  -2   3  15    6.60    8.50
  -2   3  15    9.20    9.60
   2   3 -15   10.90   10.30
   2  -3 -15    9.60    9.90
  -2   3  14   18.80    8.00
  -2   3  14   33.30    9.70
  -2   3  14    8.30    7.80
   2   3 -14   29.80    8.90
   2   3 -14   24.70    9.20
   2   3 -14   27.20   10.00
   2  -3 -14   29.10   10.30
  -2  -3  14   34.40    9.20
  -2  -3  14   19.80    8.90
  -2   3  13   -7.00    6.60
  -2   3  13   -6.10    6.00
   2   3 -13   14.60    8.30
  -2   3  13   12.10    6.80
   2   3 -13   -2.10    7.00
  -2  -3  13    9.10    6.80
  -2  -3  13   -8.60    5.90
   2  -3 -13   15.80    7.90
   2  -3 -13    6.40    7.50
  -2   3  12   41.90    8.50
   2   3 -12   27.80    7.60
  -2   3  12   37.40    8.80
   2   3 -12   56.09   11.30
  -2   3  12   42.80    8.90
  -2  -3  12   57.19    9.70
   2  -3 -12   26.20    7.50
   2  -3 -12   41.10    9.30
  -2  -3  12   51.19    8.30
  -2  -3  12   36.10    8.20
  -2  -3  12   48.30    8.30
   2   3 -11    8.50    7.80
  -2   3  11    1.80    5.20
  -2   3  11    7.20    5.00
  -2   3  11    1.20    4.00
  -2  -3  11    5.50    4.60
  -2  -3  11    3.30    5.50
   2  -3 -11    1.30    4.50
  -2  -3  11   -2.10    4.20
   2  -3 -11   -7.50    4.70
  -2  -3  11    4.30    4.00
   2   3 -10   58.39    9.40
  -2   3  10   35.30    8.10
  -2   3  10   37.30    6.50
   2   3 -10   35.60    7.40
   2   3 -10   51.49    7.80
  -2   3  10   42.30    8.00
  -2  -3  10   49.60    7.30
  -2  -3  10   51.29    8.00
   2  -3 -10   46.40    7.30
  -2  -3  10   51.79    8.30
   2  -3 -10   36.40    7.30
   2  -3 -10   42.40    6.90
  -2  -3  10   56.09    9.00
  -2  -3  10   43.30    6.90
  -2   3   9   21.60    5.00
  -2   3   9   11.10    5.00
   2   3  -9   22.70    6.50
   2   3  -9   18.80    6.20
  -2   3   9   23.70    5.90
   2   3  -9   25.50    5.00
  -2  -3   9   30.10    6.50
  -2  -3   9   29.30    6.30
  -2  -3   9   31.60    6.00
  -2  -3   9   29.70    5.50
  -2  -3   9   22.50    6.30
   2  -3  -9   21.40    4.40
   2  -3  -9   26.90    3.60
  -2  -3   9   24.60    5.40
   2  -3  -9   27.50    5.90
   2  -3  -9   17.70    4.80
   2   3  -8    6.70    4.60
   2   3  -8   13.70    3.60
  -2   3   8   16.50    5.20
   2   3  -8   11.50    4.80
   2   3  -8   27.70    7.60
  -2   3   8   17.30    5.00
  -2   3   8   15.80    4.00
   2   3  -8   11.70    4.20
   2   3  -8   21.90    5.20
  -2   3   8   12.80    6.80
   2   3  -8   20.20    5.10
  -2   3   8   15.90    2.50
  -2   3   8   14.30    5.00
  -2  -3   8   14.30    4.10
  -2  -3   8   13.50    4.20
   2  -3  -8   25.20    6.20
  -2  -3   8    7.70    3.30
  -2  -3   8   11.60    4.60
   2  -3  -8   12.80    4.10
  -2  -3   8   14.30    3.90
  -2  -3   8   13.10    4.10
   2  -3  -8   17.10    2.60
   2  -3  -8   17.50    2.90
   2  -3  -8   13.90    5.00
  -2   3   7  111.09    5.90
   2   3  -7  112.69    8.90
  -2   3   7  122.09    9.00
   2   3  -7  106.19    9.00
   2   3  -7  100.99    9.00
  -2   3   7  116.69    8.30
   2   3  -7  117.89   10.10
   2   3  -7  118.19    7.90
  -2   3   7  119.39    8.90
   2   3  -7  105.79    8.70
   2   3  -7   86.89    9.10
  -2   3   7  122.89    9.70
  -2   3   7  108.19    5.60
  -2  -3   7  107.69    8.30
  -2  -3   7  121.29    8.20
  -2  -3   7  119.39   10.00
   2  -3  -7  114.89    8.00
   2  -3  -7  100.49    9.30
   2  -3  -7   89.19    7.80
   2  -3  -7  107.29    5.40
  -2  -3   7  121.29    9.70
   2  -3  -7  119.49   10.40
   2  -3  -7  121.99    6.30
  -2  -3   7  104.49    8.00
  -2  -3   7  128.99    8.60
   2  -3  -7  120.99    8.00
  -2   3   6  138.39    7.50
   2   3  -6  133.59    9.50
   2   3  -6  139.89    9.20
  -2   3   6  146.09    9.10
  -2   3   6  146.89   10.60
   2   3  -6  147.99    8.10
   2   3  -6  141.19   10.60
  -2   3   6  132.69    9.10
  -2   3   6  132.99    9.10
   2   3  -6  126.09    9.50
   2   3  -6  110.69   10.10
   2   3  -6  133.59    9.30
  -2   3   6  139.39    5.70
   2   3  -6  137.79   10.30
  -2  -3   6  131.59   10.20
  -2  -3   6  133.09    8.40
   2  -3  -6  135.19    9.20
   2  -3  -6  137.29    6.80
  -2  -3   6  139.29    8.40
  -2  -3   6  147.59    8.90
   2  -3  -6  131.19    9.90
   2  -3  -6  148.79    8.30
  -2  -3   6  138.19    8.40
   2  -3  -6  144.49    8.10
  -2  -3   6  181.18   11.00
   2  -3  -6  123.79    9.80
   2   3  -5   91.39    5.50
   2   3  -5   80.89    6.50
  -2   3   5   87.29    8.80
   2   3  -5   79.79    6.50
   2   3  -5   85.99    7.90
  -2   3   5   70.39    5.90
  -2   3   5   82.79    4.70
   2   3  -5   77.19    8.40
   2   3  -5   67.89    6.40
  -2   3   5   81.79    5.70
   2   3  -5   67.89    8.10
  -2   3   5   81.39    6.20
  -2   3   5   76.49    6.20
   2   3  -5   83.59    6.40
   2  -3  -5   68.99    7.10
  -2  -3   5   88.79    6.90
  -2  -3   5   87.19    5.80
   2  -3  -5   75.99    5.20
   2  -3  -5   74.39    6.30
  -2  -3   5   82.19    5.60
   2  -3  -5   86.29    7.80
  -2  -3   5   85.39    7.70
  -2  -3   5   74.39    7.10
   2  -3  -5   70.19    5.20
   2  -3  -5   93.39    6.50
   2  -3  -5   82.49    4.80
   2   3  -4   11.10    2.70
   2   3  -4    8.40    2.50
   2   3  -4   10.70    3.40
  -2   3   4   10.80    3.10
  -2   3   4    8.90    1.80
   2   3  -4    8.60    3.00
   2   3  -4   14.00    4.00
   2   3  -4   10.10    2.00
  -2   3   4   13.60    2.70
  -2   3   4   16.90    2.90
   2   3  -4    9.90    2.70
   2   3  -4   12.20    3.70
  -2   3   4   13.50    2.80
   2  -3  -4   12.30    2.00
  -2  -3   4    7.80    2.40
   2  -3  -4   11.50    2.80
  -2  -3   4    7.20    1.80
  -2  -3   4   13.20    3.40
   2  -3  -4   14.00    2.10
  -2  -3   4   14.50    3.20
  -2  -3   4   11.40    1.90
   2  -3  -4    8.40    2.70
   2  -3  -4   10.60    1.90
   2  -3  -4   12.30    3.70
   2  -3  -4    5.80    2.90
  -2   3   3   14.20    3.00
   2   3  -3   13.70    2.20
   2   3  -3   13.90    2.80
  -2   3   3   19.30    3.70
   2   3  -3   19.10    2.40
  -2   3   3   14.10    2.10
   2   3  -3   17.20    3.90
   2   3  -3   15.40    2.30
  -2   3   3   15.10    2.80
   2   3  -3    4.30    2.50
  -2   3   3   15.30    2.40
   2   3  -3   17.40    3.20
   2   3  -3   15.80    3.70
   2  -3  -3   13.50    2.30
  -2  -3   3   17.30    3.50
   2  -3  -3   10.80    2.80
   2  -3  -3   10.30    2.90
   2  -3  -3   14.50    2.80
  -2  -3   3   19.50    4.10
  -2  -3   3   20.50    3.50
   2   3  -2 1103.59   41.40
  -2   3   2 1053.19   37.60
   2   3  -2 1082.49   37.50
  -2   3   2 1078.79   40.60
  -2   3   2 1079.59   39.40
  -2   3   2 1082.69   41.00
   2   3  -2 1073.19   37.50
  -2   3   2 1073.09   37.60
  -2   3   2 1076.89   37.60
  -2   3   2 1080.79   40.70
   2   3  -2 1059.59   40.40
   2   3  -2 1116.69   40.80
  -2   3   2 1085.29   38.80
   2   3  -2 1040.70   41.30
   2   3  -2 1115.59   41.40
   2   3  -2 1067.59   39.90
  -2   3   2 1067.49   39.90
   2  -3  -2 1033.90   39.50
  -2  -3   2 1074.89   41.10
   2  -3  -2 1086.29   39.00
   2  -3  -2 1115.89   40.40
  -2  -3   2 1096.89   41.00
  -2  -3   2 1110.09   42.30
  -2  -3   2 1084.89   40.00
   2  -3  -2 1048.60   40.60
  -2   3   1   50.89    4.40
  -2   3   1   50.59    5.00
  -2   3   1   53.69    4.50
   2   3  -1   54.09    2.40
  -2   3   1   43.80    4.70
   2   3  -1   52.29    3.80
   2   3  -1   51.89    5.10
  -2   3   1   53.49    3.90
  -2   3   1   53.19    2.90
   2   3  -1   51.49    4.70
  -2   3   1   51.79    2.80
   2   3  -1   42.80    5.40
   2   3  -1   52.09    2.40
   2   3  -1   49.70    4.60
   2   3  -1   50.69    5.60
  -2   3   1   57.29    4.80
  -2   3   1   55.39    4.30
   2  -3  -1   48.70    4.40
   2  -3  -1   47.10    4.40
   2  -3  -1   45.40    4.50
  -2  -3   1   51.79    4.70
  -2  -3   1   54.69    5.00
  -2  -3   1   54.19    5.10
  -2  -3   1   63.19    5.60
  -2  -3   1   45.40    4.50
   2   3   0  545.65   23.10
  -2   3   0  548.05   23.00
  -2   3   0  544.45   22.50
   2   3   0  548.15   21.20
  -2   3   0  560.64   19.80
   2   3   0  539.75   23.20
   2   3   0  550.24   23.10
   2   3   0  559.34   23.30
   2   3   0  579.84   22.80
  -2   3   0  580.24   22.60
  -2   3   0  558.04   22.00
  -2   3   0  559.44   19.70
  -2   3   0  575.14   23.50
  -2   3   0  579.64   24.20
   2   3   0  562.74   21.60
  -2   3   0  566.14   22.10
   2  -3   0  537.85   23.90
   2  -3   0  546.05   22.30
  -2  -3   0  586.84   23.80
  -2  -3   0  547.45   23.40
  -2  -3   0  566.64   22.70
   2  -3   0  556.24   22.50
   2  -3   0  558.24   22.10
  -2  -3   0  566.84   23.40
   2  -3   0  568.74   23.90
  -2   3  -1  191.58   10.50
  -2   3  -1  195.88   10.20
   2   3   1  190.48    9.70
   2   3   1  200.48    8.60
   2   3   1  187.28   10.10
   2   3   1  203.28    9.70
   2   3   1  204.58    7.70
  -2   3  -1  209.68   11.10
  -2   3  -1  186.18   11.30
   2   3   1  176.48   10.70
  -2   3  -1  203.58    8.30
  -2   3  -1  202.48    8.50
  -2   3  -1  190.38    9.50
  -2   3  -1  185.18   10.30
   2   3   1  193.28   10.40
   2   3   1  186.48    7.70
  -2   3  -1  191.58    8.30
   2   3   1  203.68   11.30
  -2  -3  -1  204.48   10.70
  -2  -3  -1  187.98   10.80
  -2  -3  -1  182.78   10.70
  -2  -3  -1  194.08    9.80
   2  -3   1  197.38   10.80
   2  -3   1  198.28   11.30
  -2  -3  -1  179.88    9.60
   2  -3   1  212.98    9.90
   2   3   2  546.45   21.40
  -2   3  -2  563.44   23.30
   2   3   2  524.05   19.30
   2   3   2  526.45   19.90
  -2   3  -2  531.55   20.40
  -2   3  -2  583.14   18.90
  -2   3  -2  523.45   22.90
  -2   3  -2  540.75   20.60
   2   3   2  527.15   21.80
   2   3   2  542.55   19.90
   2   3   2  517.75   22.70
  -2   3  -2  494.55   22.60
   2   3   2  543.75   20.00
  -2   3  -2  525.55   22.70
   2   3   2  509.15   21.40
  -2   3  -2  544.15   23.90
  -2   3  -2  518.55   20.70
   2  -3   2  544.45   20.90
   2  -3   2  549.85   23.80
  -2  -3  -2  544.45   22.10
   2  -3   2  524.45   22.90
   2  -3   2  534.05   22.70
  -2  -3  -2  594.04   23.50
  -2  -3  -2  516.05   23.10
  -2  -3  -2  531.15   21.90
   2  -3   2  503.05   18.50
  -2  -3  -2  526.05   20.30
   2   3   3   45.60    3.60
   2   3   3   50.29    4.10
  -2   3  -3   52.79    4.00
   2   3   3   44.60    4.10
   2   3   3   41.40    5.50
  -2   3  -3   45.90    6.10
   2   3   3   40.90    3.80
  -2   3  -3   39.10    4.90
  -2   3  -3   53.59    6.50
   2   3   3   45.90    5.50
  -2   3  -3   55.79    7.10
  -2   3  -3   44.90    4.20
   2   3   3   42.20    3.80
  -2   3  -3   47.10    6.80
   2   3   3   47.00    3.90
   2  -3   3   45.80    3.50
  -2  -3  -3   48.30    5.60
  -2  -3  -3   43.70    3.80
   2  -3   3   58.19    5.80
  -2  -3  -3   46.70    5.80
   2  -3   3   33.00    5.00
   2  -3   3   54.49    5.70
   2  -3   3   41.60    3.50
  -2  -3  -3   43.80    4.20
  -2  -3  -3   44.50    5.90
  -2   3  -4   11.00    2.60
   2   3   4   17.50    3.70
  -2   3  -4   16.10    3.60
  -2   3  -4   26.80    4.00
   2   3   4   20.50    2.90
  -2   3  -4   19.40    3.40
   2   3   4   19.40    4.10
   2   3   4   25.10    3.30
   2   3   4   23.20    3.00
   2   3   4   18.70    3.10
  -2   3  -4    9.60    2.40
  -2   3  -4   19.00    5.50
   2   3   4   14.50    3.00
  -2   3  -4   24.20    5.50
  -2  -3  -4   20.00    4.10
   2  -3   4   14.10    2.60
  -2  -3  -4   16.50    2.50
   2  -3   4   17.90    4.50
   2  -3   4   19.90    1.80
  -2  -3  -4   24.00    4.80
   2  -3   4   16.50    3.70
  -2  -3  -4   18.80    3.50
  -2  -3  -4   15.40    2.40
   2  -3   4   11.20    3.50
  -2  -3  -4   17.00    4.10
  -2  -3  -4   22.60    3.30
   2  -3   4   16.90    2.90
  -2   3  -5   17.10    3.70
   2   3   5   20.80    4.00
  -2   3  -5   10.80    3.70
  -2   3  -5   21.80    3.00
  -2   3  -5   18.40    4.80
   2   3   5   23.60    4.30
   2   3   5   23.70    3.60
   2   3   5   19.50    3.20
  -2   3  -5   21.30    3.80
  -2   3  -5   21.30    4.20
   2   3   5   14.10    3.30
   2   3   5   22.50    4.30
  -2   3  -5   15.80    4.70
  -2   3  -5   27.90    5.40
   2  -3   5   23.20    4.60
  -2  -3  -5   21.90    3.30
   2  -3   5   13.70    4.30
  -2  -3  -5   20.40    3.60
  -2  -3  -5   19.60    4.20
   2  -3   5   16.50    3.80
   2  -3   5   18.80    3.30
   2  -3   5   23.30    2.60
  -2  -3  -5   21.40    4.20
   2  -3   5   22.70    3.80
  -2   3  -6  575.04   24.50
  -2   3  -6  571.04   26.70
   2   3   6  583.64   23.10
   2   3   6  549.05   22.60
  -2   3  -6  548.15   21.60
  -2   3  -6  567.64   26.70
   2   3   6  561.14   24.50
  -2   3  -6  545.55   26.00
  -2   3  -6  548.95   24.90
   2   3   6  565.04   25.60
   2   3   6  547.15   26.80
  -2   3  -6  548.85   25.00
   2  -3   6  529.95   23.70
   2  -3   6  578.94   24.20
   2  -3   6  595.94   22.00
  -2  -3  -6  570.94   23.30
   2  -3   6  577.54   25.70
   2  -3   6  603.54   26.40
   2  -3   6  543.95   26.40
  -2  -3  -6  566.04   23.20
  -2  -3  -6  527.35   27.60
  -2  -3  -6  542.35   23.20
  -2  -3  -6  599.04   26.40
  -2  -3  -6  558.74   22.80
  -2   3  -7    7.50    3.90
   2   3   7   -0.40    3.10
  -2   3  -7    4.50    4.60
  -2   3  -7    1.80    3.30
   2   3   7    6.60    3.20
  -2   3  -7    0.40    3.70
   2   3   7    1.00    2.70
  -2   3  -7    2.80    3.40
  -2   3  -7    1.20    3.00
   2   3   7    2.50    3.40
  -2   3  -7    1.20    3.00
  -2  -3  -7    2.60    2.90
   2  -3   7    9.40    3.60
   2  -3   7    5.20    3.40
   2  -3   7    8.70    4.60
  -2  -3  -7    1.50    4.10
  -2  -3  -7    2.80    2.50
   2  -3   7    7.60    3.80
   2  -3   7   -0.60    3.40
  -2  -3  -7    0.20    3.70
  -2  -3  -7    3.90    3.10
   2  -3   7   -1.10    2.60
  -2  -3  -7    0.80    2.10
   2  -3   7    4.90    3.00
   2   3   8   76.29    9.10
  -2   3  -8   74.19    9.00
  -2   3  -8   81.29    8.00
   2   3   8   81.29    7.30
   2   3   8   73.29    6.90
  -2   3  -8   79.09   10.60
  -2   3  -8   88.09   11.10
   2   3   8   79.79    9.70
  -2   3  -8   68.99    8.90
   2   3   8   69.59    8.20
   2  -3   8   85.49    8.30
  -2  -3  -8   80.29    7.50
  -2  -3  -8   70.49    6.50
  -2  -3  -8   85.59   10.00
  -2  -3  -8   67.79    6.60
   2  -3   8   95.39   10.60
   2  -3   8   89.19    8.70
  -2  -3  -8   63.79    7.70
  -2   3  -9  267.67   16.80
   2   3   9  271.27   17.20
  -2   3  -9  287.37   18.40
  -2   3  -9  271.57   18.40
   2   3   9  273.37   17.30
   2   3   9  253.07   14.70
  -2  -3  -9  235.88   14.40
  -2  -3  -9  264.47   14.10
  -2  -3  -9  264.27   15.40
  -2  -3  -9  247.68   15.50
   2  -3   9  252.97   16.00
   2  -3   9  237.28   15.70
   2  -3   9  259.97   16.50
   2  -3   9  249.18   15.80
  -2  -3  -9  283.27   17.60
  -2   3 -10  153.28   14.40
   2   3  10  158.68   14.10
  -2   3 -10  157.18   18.70
  -2   3 -10  143.09   13.10
   2   3  10  171.98   12.50
  -2  -3 -10  159.98   14.30
   2  -3  10  154.38   13.30
   2  -3  10  155.18   13.20
  -2  -3 -10  180.18   13.30
  -2   3 -11   10.50    6.10
   2   3  11   10.00    5.70
   2   3  11    6.60    5.70
  -2   3 -11   -1.10    5.70
  -2   3 -11    5.00    6.10
   2   3  11   12.80    7.10
   2  -3  11   10.10    5.80
   2  -3  11   10.80    6.70
  -2  -3 -11   15.50    7.70
   2  -3  11   15.20    5.30
  -2  -3 -11   14.50    6.30
  -2   3 -12    4.30    6.60
   2   3  12   15.20    7.10
   2   3  12    9.20   11.50
  -2   3 -12    2.50    7.20
  -2   3 -12    1.80    6.60
   2   3  12    2.70    8.00
   2  -3  12   11.60    6.20
  -2  -3 -12    5.10    7.20
  -2  -3 -12   14.60    9.20
   2  -3  12   12.00    7.00
   2  -3  12    7.70    6.30
   2   3  13   -3.80    7.80
  -2   3 -13    7.70    8.90
   2   3  13   16.40    8.20
  -2   3 -13    8.40    8.50
  -2   3 -13    5.30    7.20
  -2  -3 -13   12.20    9.20
  -2  -3 -13    0.80   15.00
   2  -3  13    0.80    7.50
   2  -3  13    5.60    9.10
  -2   3 -14   -7.70   11.40
   2   3  14   52.29   19.70
  -2   3 -14    5.50    9.30
   2   3  14    2.40    8.00
  -2   3 -14   20.50   10.60
   2  -3  14   18.90   13.60
   2  -3  14    9.70    9.90
   2   4 -14    0.70   11.10
  -2   4  14  -16.20    7.90
   2   4 -14   -5.90    9.40
  -2   4  14  -14.60    8.50
  -2   4  14  -16.90    6.70
   2   4 -14   14.50   10.80
  -2  -4  14    3.00    8.40
   2  -4 -14   -7.40    8.40
  -2   4  13   27.10    8.90
  -2   4  13   29.70    8.70
  -2   4  13   40.50    8.80
   2   4 -13   36.20    9.90
   2   4 -13   42.20   11.20
   2   4 -13   22.70    8.70
   2  -4 -13   32.80   11.20
   2   4 -12    0.50    6.90
  -2   4  12   -0.50    6.00
   2   4 -12    2.60    6.40
  -2   4  12   -6.40    6.90
  -2   4  12    3.00    6.30
   2  -4 -12   -0.70    7.50
  -2  -4  12   -5.30    5.40
  -2  -4  12    7.40    5.40
  -2   4  11   18.00    6.20
   2   4 -11   24.00    7.30
  -2   4  11   29.60    8.70
  -2   4  11   16.70    5.70
   2   4 -11   21.10    7.80
  -2  -4  11   13.30    6.10
  -2  -4  11   17.90    6.80
  -2  -4  11   20.20    6.50
   2  -4 -11   12.00    7.20
  -2  -4  11   17.10    6.10
   2   4 -10    1.50    4.50
   2   4 -10   16.70    8.80
  -2   4  10   12.70    6.20
  -2   4  10    9.40    4.60
  -2   4  10   19.60    6.70
   2  -4 -10    7.00    4.70
  -2  -4  10   16.20    6.60
   2  -4 -10    5.60    5.90
  -2  -4  10    8.50    4.80
  -2  -4  10    8.50    4.80
  -2  -4  10    9.00    5.20
  -2   4   9    3.70    3.40
   2   4  -9   -0.20    4.10
  -2   4   9   -2.70    4.10
   2   4  -9    4.60    4.10
  -2   4   9    0.40    4.10
  -2  -4   9    3.50    3.90
   2  -4  -9   -3.00    3.00
   2  -4  -9   -5.00    5.50
  -2  -4   9   -0.30    3.90
   2  -4  -9    4.90    5.10
  -2  -4   9    4.40    3.80
   2   4  -8   19.80    4.40
   2   4  -8   10.90    4.20
  -2   4   8    6.90    3.90
  -2   4   8   12.60    5.30
  -2   4   8   16.20    4.80
   2   4  -8    8.80    5.00
  -2   4   8    9.20    4.10
   2   4  -8   15.00    5.30
   2   4  -8    7.20    4.10
   2  -4  -8   10.70    4.70
   2  -4  -8    9.70    3.70
   2  -4  -8    6.10    3.40
   2  -4  -8   19.00    5.00
  -2  -4   8   14.00    3.80
  -2  -4   8    8.30    4.40
   2   4  -7    5.80    3.80
  -2   4   7    0.50    2.50
  -2   4   7    1.90    3.50
  -2   4   7    1.90    3.50
  -2   4   7    6.00    4.00
   2   4  -7   -0.50    4.50
   2   4  -7   -3.00    3.50
   2   4  -7   -0.80    3.00
   2   4  -7   -1.30    4.00
   2   4  -7    2.40    2.90
   2   4  -7   -1.40    3.50
   2  -4  -7    6.40    3.90
  -2  -4   7   -1.10    2.20
  -2  -4   7   -0.80    2.70
   2  -4  -7    2.20    4.70
  -2  -4   7    4.30    3.90
  -2  -4   7    3.60    3.60
   2  -4  -7    3.60    2.20
   2  -4  -7   -4.70    3.50
  -2  -4   7    0.20    2.60
   2  -4  -7    0.40    2.30
   2  -4  -7   -4.10    2.00
   2   4  -6   65.19    6.70
   2   4  -6   72.09    5.60
  -2   4   6   65.29    6.40
   2   4  -6   59.49    8.50
  -2   4   6   61.49    8.30
  -2   4   6   73.19    6.50
  -2   4   6   59.99    5.90
  -2   4   6   66.39    7.40
   2   4  -6   56.79    7.00
  -2   4   6   67.89    4.40
   2   4  -6   63.19    7.70
   2  -4  -6   77.09    8.60
   2  -4  -6   67.79    9.00
  -2  -4   6   65.79    5.10
  -2  -4   6   62.89    6.30
   2  -4  -6   67.39    4.70
  -2  -4   6   72.39    5.20
   2  -4  -6   72.49    4.70
   2  -4  -6   68.89    4.70
   2  -4  -6   68.29    6.40
  -2  -4   6   61.19    8.40
   2  -4  -6   73.39    9.20
  -2   4   5   26.10    5.10
  -2   4   5   22.10    4.50
  -2   4   5   27.30    4.70
  -2   4   5   22.00    3.80
   2   4  -5   14.20    4.30
   2   4  -5   17.00    3.20
  -2   4   5   28.00    4.30
   2   4  -5   14.70    3.30
   2   4  -5   19.00    3.90
   2   4  -5   14.00    4.20
   2   4  -5   21.20    4.70
  -2   4   5   20.30    2.60
   2   4  -5   15.40    3.40
   2  -4  -5   11.10    3.40
   2  -4  -5   36.00    6.10
  -2  -4   5   18.30    2.10
   2  -4  -5   16.10    1.40
  -2  -4   5   16.40    3.00
  -2  -4   5   21.00    4.70
   2  -4  -5   22.90    4.60
   2  -4  -5   18.60    4.70
  -2  -4   5   22.10    5.40
   2  -4  -5   20.90    3.00
  -2  -4   5   20.00    4.00
  -2   4   4  157.98   10.90
   2   4  -4  144.19    8.90
   2   4  -4  150.28    8.50
  -2   4   4  163.48    8.00
   2   4  -4  153.98   11.50
   2   4  -4  142.79   10.80
  -2   4   4  148.69    5.90
  -2   4   4  133.19    9.60
   2   4  -4  168.78    8.30
   2   4  -4  167.88   11.70
   2   4  -4  158.58   10.00
   2   4  -4  158.98    8.60
  -2   4   4  160.08    8.50
  -2   4   4  132.29    8.90
   2  -4  -4  157.48    9.40
  -2  -4   4  135.29   10.30
   2  -4  -4  150.38   10.80
   2  -4  -4  140.39    7.90
  -2  -4   4  140.19   11.10
   2  -4  -4  144.69    9.60
   2   4  -3   25.60    5.40
  -2   4   3   34.90    3.90
  -2   4   3   32.10    2.80
  -2   4   3   27.20    3.30
  -2   4   3   33.20    4.60
   2   4  -3   31.40    3.40
   2   4  -3   25.40    4.70
  -2   4   3   31.40    4.70
   2   4  -3   34.50    3.70
   2   4  -3   27.20    4.10
  -2   4   3   31.40    3.10
   2   4  -3   37.50    5.70
   2   4  -3   27.40    3.50
  -2   4   3   30.10    6.10
  -2   4   3   34.50    5.60
   2   4  -3   29.70    5.20
   2  -4  -3   33.10    5.20
  -2  -4   3   34.10    5.40
   2  -4  -3   30.60    4.90
  -2  -4   3   31.90    5.90
   2  -4  -3   28.10    5.10
   2  -4  -3   36.90    4.10
   2   4  -2   86.09    7.30
   2   4  -2   93.79    7.80
  -2   4   2   87.09    8.00
   2   4  -2   86.99    4.70
  -2   4   2   89.39    4.70
  -2   4   2   86.99    5.60
  -2   4   2   92.69    7.00
  -2   4   2   92.99    4.90
   2   4  -2   93.29    8.20
  -2   4   2  105.29    7.40
   2   4  -2   85.29    6.70
  -2   4   2   98.69    7.80
   2   4  -2   90.89    8.40
   2   4  -2   89.19    4.70
  -2   4   2   94.39    6.30
   2   4  -2   94.79    8.10
   2  -4  -2   92.89    7.00
  -2  -4   2  106.29    8.80
  -2  -4   2   99.89    8.10
   2  -4  -2   92.49    6.50
   2  -4  -2  104.99    8.00
  -2  -4   2   92.69    7.60
  -2   4   1   88.89    7.00
   2   4  -1   86.59    7.10
  -2   4   1   83.69    6.30
   2   4  -1   85.09    8.80
  -2   4   1   86.69    7.40
  -2   4   1   91.59    4.20
  -2   4   1   91.69    4.30
  -2   4   1   91.89    7.40
  -2   4   1   93.49    7.10
  -2   4   1   76.19    5.80
   2   4  -1   91.69    6.20
   2   4  -1   99.29    7.40
  -2   4   1   96.79    7.10
   2   4  -1   93.59    7.30
  -2   4   1   95.99    8.20
   2   4  -1   89.29    7.80
   2  -4  -1   87.69    7.10
  -2  -4   1   91.29    7.70
   2  -4  -1   84.19    7.20
  -2  -4   1   98.29    7.70
   2  -4  -1   89.29    7.60
  -2  -4   1   77.59    7.60
  -2  -4   1   88.99    7.40
  -2   4   0  990.70   36.60
   2   4   0  947.11   35.70
   2   4   0  948.71   37.70
   2   4   0  915.61   37.80
  -2   4   0  951.30   33.20
  -2   4   0  978.60   37.20
   2   4   0  969.00   36.10
  -2   4   0  980.30   37.90
  -2   4   0  970.60   36.90
  -2   4   0  964.80   38.50
  -2   4   0  930.61   33.10
   2   4   0  897.51   37.90
  -2   4   0  949.01   37.40
   2  -4   0  994.60   38.90
  -2  -4   0 1009.10   38.70
   2  -4   0  993.00   37.50
  -2  -4   0  943.01   37.60
   2  -4   0  951.50   37.30
  -2  -4   0  968.80   38.80
  -2  -4   0  961.50   38.50
  -2   4  -1   20.30    4.30
   2   4   1   14.80    3.50
  -2   4  -1   10.80    3.80
  -2   4  -1   18.90    3.60
  -2   4  -1   11.30    2.00
   2   4   1   13.10    3.80
   2   4   1   14.00    2.70
   2   4   1   17.50    2.70
  -2   4  -1   12.30    3.90
   2   4   1   15.10    3.30
  -2   4  -1   10.90    1.80
  -2   4  -1   16.60    3.90
   2   4   1    4.10    3.50
  -2   4  -1   14.00    4.90
  -2   4  -1   13.80    2.60
   2   4   1   14.00    1.50
   2   4   1   16.40    4.40
  -2  -4  -1   13.80    3.40
   2  -4   1   14.90    3.80
   2  -4   1   17.10    3.60
   2  -4   1   18.60    3.60
   2  -4   1   14.30    3.80
  -2  -4  -1   23.70    4.70
  -2  -4  -1   13.00    3.40
  -2  -4  -1   11.30    3.80
   2   4   2 2329.37   85.19
   2   4   2 2318.37   84.29
   2   4   2 2403.96   81.29
  -2   4  -2 2405.76   85.69
   2   4   2 2368.36   84.79
   2   4   2 2317.77   81.19
   2   4   2 2358.36   81.79
  -2   4  -2 2378.26   82.19
   2   4   2 2392.06   82.29
   2   4   2 2452.65   84.69
  -2   4  -2 2383.96   87.59
   2   4   2 2391.46   86.29
  -2   4  -2 2423.36   82.09
  -2   4  -2 2362.96   83.69
  -2   4  -2 2430.56   81.29
  -2   4  -2 2311.27   86.19
   2  -4   2 2427.56   83.89
  -2  -4  -2 2444.56   86.29
  -2  -4  -2 2383.26   84.79
  -2  -4  -2 2438.76   85.49
   2  -4   2 2474.75   87.69
   2  -4   2 2361.96   85.59
   2  -4   2 2406.56   86.49
  -2  -4  -2 2305.57   86.39
  -2   4  -3  195.88    9.60
   2   4   3  169.48    8.80
  -2   4  -3  174.38   11.70
   2   4   3  187.48    8.90
  -2   4  -3  180.18   13.30
  -2   4  -3  181.78   12.70
   2   4   3  159.78   11.10
   2   4   3  167.08   10.10
   2   4   3  182.98    7.40
  -2   4  -3  170.88    9.70
  -2   4  -3  165.18   10.50
   2   4   3  161.38   10.50
  -2   4  -3  178.78    9.40
  -2   4  -3  184.68   12.10
   2   4   3  166.98   10.10
   2   4   3  185.28    9.00
  -2   4  -3  160.68   11.50
  -2  -4  -3  179.68   10.60
  -2  -4  -3  180.08   12.10
  -2  -4  -3  175.68   11.40
   2  -4   3  181.18   12.00
  -2  -4  -3  191.28   11.40
  -2  -4  -3  170.58    9.30
   2  -4   3  182.18   11.80
   2  -4   3  181.88   12.20
  -2   4  -4  152.58    8.90
  -2   4  -4  141.89   11.00
   2   4   4  175.48    9.30
   2   4   4  161.18    8.40
  -2   4  -4  157.38   10.10
   2   4   4  157.28    8.90
  -2   4  -4  156.38    9.30
   2   4   4  163.68   10.50
  -2   4  -4  163.08   11.20
  -2   4  -4  107.99   10.50
  -2   4  -4  188.48   12.30
   2   4   4  148.49    8.90
  -2   4  -4  158.58    9.40
   2   4   4  173.18    9.50
   2  -4   4  154.98   11.30
   2  -4   4  157.58    7.10
  -2  -4  -4  159.38    9.00
  -2  -4  -4  157.98    9.30
  -2  -4  -4  158.08   11.10
  -2  -4  -4  170.58   11.20
   2  -4   4  165.08   11.90
   2  -4   4  155.08   11.50
  -2  -4  -4  156.88   11.60
   2  -4   4  164.58    7.20
   2   4   5    6.30    3.00
   2   4   5    1.60    2.70
   2   4   5   -0.20    2.20
  -2   4  -5   -0.40    3.60
  -2   4  -5    1.50    3.40
   2   4   5    1.20    2.40
  -2   4  -5    1.60    2.80
  -2   4  -5    1.50    3.30
  -2   4  -5    0.20    2.30
  -2   4  -5    5.20    2.60
   2   4   5    0.80    2.20
  -2   4  -5    1.90    2.70
   2  -4   5   -4.10    4.10
   2  -4   5    4.10    3.50
   2  -4   5    3.80    3.60
   2  -4   5    1.00    2.00
  -2  -4  -5    3.70    2.10
  -2  -4  -5    1.60    2.30
  -2  -4  -5   -0.40    1.10
  -2  -4  -5    3.40    3.30
  -2  -4  -5    1.60    3.80
  -2  -4  -5    2.60    1.30
   2  -4   5    2.40    1.90
   2   4   6   61.49    7.40
  -2   4  -6   85.29    6.30
   2   4   6   78.59    7.90
  -2   4  -6   81.29    7.90
   2   4   6   74.69    5.70
   2   4   6   81.49    6.70
  -2   4  -6   83.19    9.90
   2   4   6   84.99    6.40
  -2   4  -6   87.39   10.60
   2   4   6   72.09    7.50
  -2   4  -6   86.29    7.60
  -2   4  -6   87.59    7.70
  -2  -4  -6   72.99    6.50
  -2  -4  -6   94.09   10.50
  -2  -4  -6   86.29    5.80
   2  -4   6   91.49    8.90
   2  -4   6   83.89    4.90
   2  -4   6   88.29    9.00
   2  -4   6   71.19    6.30
   2  -4   6   89.29   10.60
  -2  -4  -6   94.69   12.10
  -2  -4  -6   70.39    9.10
   2  -4   6   78.19    6.30
  -2   4  -7   20.40    5.50
   2   4   7   11.30    5.10
   2   4   7   24.60    5.40
  -2   4  -7   20.40    5.40
  -2   4  -7   28.90    7.00
   2   4   7   24.90    5.00
  -2   4  -7   31.40    6.20
  -2   4  -7   26.70    5.50
   2   4   7   19.10    4.20
   2  -4   7   27.10    5.30
   2  -4   7   30.30    6.20
  -2  -4  -7   17.70    5.40
  -2  -4  -7   20.70    3.70
   2  -4   7   27.20    6.40
   2  -4   7   27.10    4.80
  -2  -4  -7   28.50    6.40
  -2  -4  -7   25.20    5.30
   2   4   8  198.18   11.50
  -2   4  -8  170.88   14.40
  -2   4  -8  180.58   14.80
   2   4   8  162.48   13.00
  -2   4  -8  151.78   11.70
   2   4   8  196.48   14.00
   2   4   8  176.78   14.60
  -2   4  -8  162.08   12.50
  -2  -4  -8  177.98   10.80
  -2  -4  -8  167.38   13.70
   2  -4   8  186.08   13.80
   2  -4   8  195.18   12.00
   2   4   9    8.70    4.50
  -2   4  -9   10.60    5.60
   2   4   9    8.20    4.60
   2   4   9    1.70    5.10
  -2   4  -9   10.70    6.30
  -2  -4  -9   12.40    5.80
   2  -4   9   14.60    5.20
  -2  -4  -9    8.90    5.10
   2  -4   9   17.00    5.20
   2   4  10   -3.00    5.00
  -2   4 -10   -4.60    6.30
   2   4  10    2.70    6.10
  -2   4 -10    4.10    6.30
   2   4  10    3.00    4.70
  -2  -4 -10    2.50    5.20
   2  -4  10   -1.80    4.20
   2  -4  10   19.60    6.40
   2   4  11   11.30    6.20
   2   4  11   16.70    6.40
  -2   4 -11   10.20    7.40
  -2   4 -11   10.00    8.30
   2   4  11   23.80    7.40
  -2   4 -11   18.20    7.30
   2  -4  11   18.50    6.70
  -2  -4 -11   22.80    8.70
  -2   4 -12    8.50    8.60
   2   4  12   20.10    8.10
  -2   4 -12   14.70   10.10
   2   4  12   17.60    7.60
  -2   4 -12   20.00    8.30
  -2  -4 -12   13.80    9.50
   2  -4  12   16.70    8.30
  -2   4 -13   16.40    9.60
  -2   4 -13   -3.50    9.00
   2   4  13   17.70    9.40
  -2   4 -13  -15.00    7.10
  -2  -4 -13    1.90    8.00
   2   5 -13   -1.40   11.80
  -2   5  13    6.40    7.70
   2   5 -13    0.80    9.60
   2  -5 -13    6.40    8.80
  -2  -5  13    2.30    8.40
   2   5 -12  -11.40    7.50
   2   5 -12    1.40    7.00
  -2   5  12   11.30    7.70
   2   5 -12   -6.70    8.60
  -2   5  12   -1.90    5.30
  -2   5  12   12.40    7.70
  -2  -5  12    5.30    7.40
  -2  -5  12   14.60    7.10
   2  -5 -12    4.50    8.90
   2   5 -11    3.30    6.20
   2   5 -11   -6.60    6.60
  -2   5  11    2.00    6.60
  -2   5  11    4.30    7.00
  -2  -5  11   18.90    7.00
  -2  -5  11   -7.30    6.30
   2  -5 -11    8.30    7.60
   2  -5 -11    8.80    5.70
   2   5 -10   21.50    8.20
   2   5 -10   23.80    6.90
  -2   5  10   24.40    7.90
  -2   5  10   10.80    5.00
  -2   5  10   18.00    6.20
  -2  -5  10   32.30    8.20
  -2  -5  10   23.70    7.50
   2  -5 -10   26.00    6.90
   2  -5 -10   22.30    8.50
  -2   5   9    5.90    3.90
   2   5  -9    5.30    5.20
   2   5  -9    5.30    5.30
  -2   5   9    2.30    3.90
  -2   5   9    6.30    5.20
  -2  -5   9   -0.30    5.20
   2  -5  -9    1.20    5.40
   2  -5  -9    1.00    3.80
  -2  -5   9    0.20    4.60
  -2   5   8   -2.40    4.10
   2   5  -8   -0.20    5.70
   2   5  -8    3.20    5.60
  -2   5   8    5.90    4.20
  -2   5   8    5.00    3.70
  -2   5   8   -2.10    4.70
   2   5  -8    5.70    4.30
   2  -5  -8    1.70    5.70
   2  -5  -8    1.70    5.00
  -2  -5   8  -10.00    4.10
   2  -5  -8    1.70    4.30
  -2  -5   8   12.40    5.00
  -2   5   7    0.70    4.50
   2   5  -7   -3.50    4.40
  -2   5   7   -1.60    3.70
  -2   5   7    8.40    3.80
   2   5  -7    8.60    4.20
  -2   5   7    0.30    3.60
   2   5  -7    2.50    3.70
  -2  -5   7   -0.40    4.10
   2  -5  -7   -1.40    4.30
   2  -5  -7   -0.10    4.40
  -2  -5   7    6.40    4.20
   2  -5  -7    0.20    3.30
  -2   5   6  230.58   10.00
   2   5  -6  214.28   13.80
   2   5  -6  213.28   14.10
  -2   5   6  233.58   13.20
   2   5  -6  224.08   11.80
   2   5  -6  234.18   13.60
   2   5  -6  214.58   12.90
   2   5  -6  260.57   16.90
  -2   5   6  211.58   13.00
  -2   5   6  214.48   13.00
  -2   5   6  243.18   15.60
   2  -5  -6  227.68   14.00
  -2  -5   6  235.38   18.60
   2  -5  -6  241.38   16.00
   2  -5  -6  206.68   15.30
  -2  -5   6  231.58   16.40
  -2   5   5   44.70    6.70
   2   5  -5   25.20    6.40
   2   5  -5   34.90    5.50
  -2   5   5   46.90    7.00
  -2   5   5   53.69    5.40
   2   5  -5   39.50    6.80
   2   5  -5   42.50    5.50
   2   5  -5   40.60    4.90
  -2   5   5   41.20    4.00
  -2   5   5   36.70    7.00
   2   5  -5   44.90    5.50
  -2   5   5   42.40    5.50
   2   5  -5   32.90    6.70
  -2   5   5   44.50    6.20
   2  -5  -5   44.70    6.40
  -2  -5   5   46.20    6.50
   2  -5  -5   49.60    7.20
  -2  -5   5   38.80    7.00
  -2  -5   5   42.40    7.90
   2  -5  -5   49.60    8.10
   2   5  -4    1.90    3.00
   2   5  -4   -0.70    2.20
  -2   5   4    3.40    3.00
  -2   5   4   -0.20    2.50
  -2   5   4    3.30    1.50
  -2   5   4    5.60    2.10
   2   5  -4    0.50    2.20
  -2   5   4    3.30    2.50
  -2   5   4   -0.40    3.80
  -2   5   4    2.00    2.00
   2   5  -4    4.30    2.40
  -2   5   4    2.50    3.10
   2   5  -4   -0.80    2.30
  -2   5   4   -0.10    1.00
   2   5  -4    8.40    4.40
   2  -5  -4   -1.40    3.20
   2  -5  -4    4.50    2.70
   2  -5  -4   -3.50    2.50
  -2  -5   4   -0.50    2.80
  -2  -5   4    1.20    3.10
  -2  -5   4    0.70    3.20
  -2   5   3    7.30    2.20
   2   5  -3    2.40    2.90
  -2   5   3    3.80    2.30
  -2   5   3    5.10    2.00
   2   5  -3    4.70    2.00
  -2   5   3    6.30    4.30
  -2   5   3   10.40    3.30
   2   5  -3    6.00    2.00
  -2   5   3    7.80    3.10
  -2   5   3    8.10    3.50
   2   5  -3    7.40    5.00
  -2   5   3    5.40    3.50
   2   5  -3    3.80    3.50
   2   5  -3    6.90    3.00
  -2  -5   3    6.70    4.10
  -2  -5   3    4.70    3.60
   2  -5  -3    5.90    4.10
   2  -5  -3    4.50    2.80
   2   5  -2  561.84   25.20
  -2   5   2  529.55   24.80
   2   5  -2  503.25   24.40
   2   5  -2  513.05   19.30
   2   5  -2  535.55   23.60
  -2   5   2  495.95   23.10
  -2   5   2  546.05   22.40
  -2   5   2  534.75   19.60
  -2   5   2  544.95   21.50
   2   5  -2  555.34   22.50
   2   5  -2  509.15   19.30
  -2   5   2  536.15   24.80
  -2   5   2  529.85   19.50
   2   5  -2  484.65   24.00
  -2   5   2  507.55   25.20
  -2  -5   2  560.74   25.60
   2  -5  -2  529.95   25.00
   2  -5  -2  513.25   23.70
  -2  -5   2  491.05   26.10
  -2  -5   2  517.55   24.90
  -2   5   1   49.70    5.10
   2   5  -1   47.10    6.50
  -2   5   1   64.39    7.50
  -2   5   1   52.99    6.20
  -2   5   1   49.00    6.80
  -2   5   1   54.69    8.00
   2   5  -1   62.99    5.80
   2   5  -1   68.39    7.80
  -2   5   1   46.10    6.70
   2   5  -1   48.80    6.10
  -2   5   1   53.09    3.30
   2   5  -1   56.99    7.70
   2   5  -1   50.69    6.40
  -2   5   1   48.90    3.10
  -2   5   1   68.49    8.00
  -2   5   1   67.39    8.80
   2  -5  -1   52.79    7.20
  -2  -5   1   49.90    7.70
  -2  -5   1   53.49    7.30
   2  -5  -1   65.59    8.00
  -2  -5   1   51.59    7.50
  -2  -5   1   64.19    7.80
   2   5   0   26.10    5.10
  -2   5   0   25.20    2.20
  -2   5   0   23.50    4.90
  -2   5   0   21.40    4.80
  -2   5   0   26.20    4.40
  -2   5   0   17.00    4.60
   2   5   0   13.00    3.20
   2   5   0   14.50    5.10
   2   5   0   22.90    3.90
  -2   5   0   22.80    2.10
   2   5   0   18.40    4.70
  -2   5   0   21.50    4.20
   2   5   0   27.90    4.70
  -2   5   0   27.70    5.50
   2   5   0   15.70    3.50
   2  -5   0   24.70    5.10
  -2  -5   0   18.30    4.80
  -2  -5   0   26.60    5.10
  -2  -5   0   16.30    4.20
  -2  -5   0   28.30    5.40
   2  -5   0   22.00    4.40
   2  -5   0   24.00    4.40
   2   5   1    2.60    1.00
  -2   5  -1    3.90    3.00
  -2   5  -1    8.00    3.70
   2   5   1    3.90    2.90
  -2   5  -1    0.50    2.50
   2   5   1    3.70    3.00
  -2   5  -1    1.30    2.10
   2   5   1    3.90    2.00
  -2   5  -1    5.30    1.50
  -2   5  -1   -4.70    2.90
   2   5   1    4.00    2.20
  -2   5  -1    3.10    1.50
  -2   5  -1    3.70    3.60
   2   5   1   10.20    3.30
   2   5   1    6.40    4.30
  -2   5  -1   -3.50    2.50
   2  -5   1    2.90    3.80
   2  -5   1    9.40    3.50
  -2  -5  -1    1.10    2.60
   2  -5   1    3.00    2.50
  -2  -5  -1    0.60    2.30
  -2  -5  -1    1.20    3.20
   2   5   2  186.48   10.00
  -2   5  -2  191.08   11.50
  -2   5  -2  192.58   12.60
   2   5   2  184.58   12.50
   2   5   2  185.38   11.90
   2   5   2  192.68    9.80
   2   5   2  194.58    8.50
  -2   5  -2  185.08   13.00
  -2   5  -2  188.88    9.20
   2   5   2  185.08    8.50
  -2   5  -2  216.58   13.40
  -2   5  -2  187.18    9.40
   2   5   2  207.98   13.90
   2   5   2  192.68   11.80
  -2   5  -2  197.38    9.50
  -2  -5  -2  195.38   15.60
  -2  -5  -2  191.58   12.40
  -2  -5  -2  212.98   13.40
   2  -5   2  196.98   13.20
   2  -5   2  196.18   14.00
   2  -5   2  204.88   11.60
  -2   5  -3    9.80    3.80
   2   5   3    2.10    1.80
  -2   5  -3    0.60    3.40
   2   5   3    1.30    2.20
  -2   5  -3    2.00    1.90
  -2   5  -3   -1.50    3.80
   2   5   3   -0.70    2.50
  -2   5  -3    1.10    2.40
  -2   5  -3    1.60    1.50
  -2   5  -3    4.80    3.40
   2   5   3    3.60    1.60
   2   5   3    4.50    2.10
   2   5   3    3.90    1.90
  -2   5  -3    6.20    3.40
   2   5   3    4.00    3.10
  -2  -5  -3    1.90    2.70
   2  -5   3    1.70    3.40
   2  -5   3    1.30    3.80
  -2  -5  -3    2.80    2.60
   2  -5   3    6.10    4.90
  -2  -5  -3    0.30    2.90
  -2   5  -4  148.79   12.00
   2   5   4  170.18    9.30
  -2   5  -4  156.98    9.40
   2   5   4  146.09    8.70
   2   5   4  158.08   11.10
   2   5   4  147.99   10.10
  -2   5  -4  157.28   10.00
  -2   5  -4  153.58    9.60
  -2   5  -4  146.19   12.00
  -2   5  -4  132.69   10.20
   2   5   4  161.48   10.70
   2   5   4  151.68    6.00
   2   5   4  152.48    8.80
  -2   5  -4  157.98   12.40
   2   5   4  149.69    8.70
   2  -5   4  174.88   13.20
  -2  -5  -4  154.58   12.10
   2  -5   4  160.88   12.40
   2  -5   4  159.48   12.60
  -2  -5  -4  159.58   12.60
  -2  -5  -4  157.68   10.30
  -2  -5  -4  150.18    9.60
  -2   5  -5  158.08   13.00
  -2   5  -5  150.18   10.60
   2   5   5  156.18   11.70
  -2   5  -5  143.49   12.40
  -2   5  -5  156.08   13.80
  -2   5  -5  156.58   10.40
   2   5   5  172.38   10.10
   2   5   5  153.48   10.70
   2   5   5  148.99    9.90
   2   5   5  152.38    9.00
   2   5   5  148.99    8.90
  -2  -5  -5  157.88   13.10
  -2  -5  -5  136.59   10.00
  -2  -5  -5  176.08   10.50
   2  -5   5  148.19   12.50
   2  -5   5  157.98   12.90
  -2  -5  -5  158.28   12.20
   2   5   6  238.58   15.60
  -2   5  -6  230.78   13.70
   2   5   6  238.18   12.10
   2   5   6  233.98   13.40
   2   5   6  218.98   12.80
  -2   5  -6  224.28   16.30
  -2   5  -6  217.58   13.80
   2   5   6  223.28   13.40
  -2   5  -6  235.78   16.70
  -2  -5  -6  231.08   16.10
   2  -5   6  212.88   15.40
   2  -5   6  215.98   15.90
  -2  -5  -6  225.18   15.10
   2   5   7   -3.30    5.40
  -2   5  -7   -6.50    3.90
   2   5   7   12.20    4.60
  -2   5  -7    0.20    3.90
  -2   5  -7    6.60    5.30
   2   5   7    4.10    3.20
   2   5   7   14.30    5.40
  -2   5  -7   -1.00    5.10
  -2   5  -7    4.40    5.00
  -2  -5  -7    7.80    4.10
  -2  -5  -7    4.10    4.70
   2  -5   7   14.50    5.90
   2  -5   7    6.50    4.70
  -2   5  -8   -1.70    5.30
  -2   5  -8    9.80    6.00
   2   5   8    9.30    5.90
  -2   5  -8    4.20    4.90
   2   5   8    2.30    3.40
   2   5   8   -0.80    4.40
   2  -5   8    2.80    5.30
  -2  -5  -8   10.00    5.80
  -2  -5  -8    9.70    4.90
  -2   5  -9   -6.50    6.10
  -2   5  -9    6.60    5.80
   2   5   9    8.30    5.60
   2   5   9    1.30    4.50
  -2   5  -9   -5.10    5.10
  -2  -5  -9    2.40    4.50
   2  -5   9   -2.50    4.90
  -2  -5  -9   -1.50    5.80
  -2   5 -10   95.89   14.60
  -2   5 -10   88.69   13.40
   2   5  10  104.49   12.50
   2   5  10   92.29   12.00
  -2   5 -10   99.49   12.60
  -2  -5 -10   99.69   13.10
  -2  -5 -10   98.49   12.40
   2  -5  10   85.59   12.50
   2   5  11   36.70    9.20
  -2   5 -11   35.60   10.60
   2   5  11   22.20    8.10
  -2   5 -11   25.30    8.70
  -2   5 -11   44.40   10.10
  -2  -5 -11   35.50    9.70
   2  -5  11   10.00    9.50
  -2  -5 -11   35.80    9.50
  -2   5 -12   -0.80    8.40
   2   5  12   20.70    7.60
   2   5  12    6.20    7.90
  -2   5 -12  -24.80    8.40
  -2   5 -12   14.00    8.90
  -2  -5 -12    3.70    6.40
   2  -5  12    1.90    7.60
  -2  -5 -12    5.40    9.30
  -2   6  12   23.60    8.80
   2   6 -12    6.90   11.20
   2   6 -12   -1.20    8.50
  -2   6  12    6.80    8.90
   2   6 -12   -7.00    9.90
   2  -6 -12    2.80    8.60
  -2  -6  12   -2.00    7.20
  -2   6  11   -8.30    7.00
   2   6 -11  -13.50    7.80
   2   6 -11    1.00    7.30
   2   6 -11    7.90    9.40
  -2   6  11    7.90    7.10
   2  -6 -11    8.40    8.20
  -2  -6  11   10.20    7.80
  -2  -6  11    7.90    7.60
  -2   6  10    6.40    6.40
   2   6 -10   -4.10    5.60
   2   6 -10    7.10    8.30
   2   6 -10    2.10    6.80
  -2   6  10    0.90    5.40
  -2  -6  10   -1.50    7.50
   2  -6 -10    0.90    7.60
   2  -6 -10   10.20    8.10
  -2  -6  10    0.80    6.50
   2   6  -9   17.50    9.00
  -2   6   9   14.60    5.40
   2   6  -9   15.50    7.20
  -2   6   9   26.00    7.40
  -2   6   9   10.30    5.60
   2   6  -9   25.20    6.70
   2  -6  -9    7.70    4.80
  -2  -6   9    5.30    6.40
  -2  -6   9   20.50    7.00
  -2   6   8   -3.40    4.20
  -2   6   8   -0.90    4.10
   2   6  -8    7.20    6.00
   2   6  -8    4.30    5.90
  -2   6   8    2.20    5.10
   2   6  -8   -2.20    4.60
  -2  -6   8   -8.90    4.50
   2  -6  -8   -1.10    4.10
  -2  -6   8   -1.90    4.90
   2  -6  -8    2.70    5.80
  -2   6   7    6.30    5.90
  -2   6   7    4.90    6.00
   2   6  -7   -7.30    5.50
  -2   6   7    3.30    4.30
  -2   6   7    8.20    4.50
   2   6  -7    6.00    3.90
   2   6  -7    1.40    6.10
   2  -6  -7    9.80    5.60
  -2  -6   7   -7.40    5.10
   2  -6  -7    2.50    4.30
  -2  -6   7    4.80    5.00
   2   6  -6    1.70    4.90
  -2   6   6    5.50    4.00
  -2   6   6    1.30    4.40
   2   6  -6    3.00    3.80
  -2   6   6    4.50    5.60
   2   6  -6    3.60    5.00
  -2   6   6    2.10    3.60
  -2  -6   6    1.00    5.30
  -2  -6   6    1.70    5.00
   2  -6  -6    4.90    4.60
   2  -6  -6   -6.40    3.90
  -2   6   5    9.20    4.50
   2   6  -5   -2.60    2.90
  -2   6   5    5.80    4.50
   2   6  -5    5.40    5.00
   2   6  -5    2.40    4.80
  -2   6   5   -1.90    4.10
  -2   6   5    6.40    3.20
   2   6  -5    1.50    3.10
  -2  -6   5    6.50    5.10
  -2  -6   5    3.70    5.40
   2  -6  -5    9.40    6.40
   2  -6  -5    7.90    5.30
   2  -6  -5   10.00    4.90
  -2   6   4   20.80    5.00
  -2   6   4   15.10    3.50
   2   6  -4   15.90    3.90
  -2   6   4   12.10    5.70
  -2   6   4   15.40    3.60
  -2   6   4   23.80    5.70
   2   6  -4    5.80    5.00
   2   6  -4   16.30    3.40
   2   6  -4   18.70    5.60
  -2  -6   4   30.00    7.00
   2  -6  -4   27.30    6.20
  -2  -6   4   15.70    5.30
   2   6  -3    3.00    3.70
  -2   6   3    2.90    3.20
  -2   6   3    4.50    4.00
  -2   6   3   -0.50    2.10
  -2   6   3   -1.30    1.90
   2   6  -3    0.20    2.70
   2   6  -3   -2.90    4.10
  -2   6   3   -1.80    3.80
   2   6  -3    1.60    2.00
   2   6  -3    0.30    3.10
   2   6  -3   -0.80    3.20
   2  -6  -3   -0.20    3.60
  -2  -6   3   -6.00    3.20
  -2  -6   3    1.00    4.90
   2  -6  -3    4.50    3.60
  -2   6   2   -3.30    4.20
   2   6  -2    0.10    2.80
  -2   6   2    0.90    2.50
   2   6  -2    2.40    3.40
   2   6  -2    1.40    3.90
   2   6  -2   -3.70    2.90
  -2   6   2    0.30    3.80
  -2   6   2    2.00    1.50
   2   6  -2   -3.10    3.00
  -2   6   2   -1.20    3.30
   2   6  -2    1.30    1.50
   2  -6  -2   -2.50    2.60
   2  -6  -2   -3.50    3.70
  -2  -6   2   -3.30    3.60
  -2  -6   2   -3.50    3.70
  -2  -6   2    0.40    3.50
  -2   6   1    3.20    2.90
   2   6  -1   -4.60    3.10
  -2   6   1    7.60    1.60
   2   6  -1    2.20    3.40
  -2   6   1    3.60    4.00
   2   6  -1    4.50    4.00
  -2   6   1    2.20    4.10
  -2   6   1    3.20    3.20
   2   6  -1    3.50    3.20
  -2   6   1    3.10    3.80
   2   6  -1    6.10    4.30
  -2   6   1    7.30    4.10
  -2  -6   1    3.00    4.00
  -2  -6   1    1.40    3.40
   2  -6  -1    2.80    4.50
  -2  -6   1    0.50    3.80
  -2  -6   1    6.20    4.50
   2  -6  -1    5.70    3.70
   2   6   0    0.20    3.10
  -2   6   0   10.50    3.40
  -2   6   0    0.20    3.70
  -2   6   0   -3.30    3.50
   2   6   0   -2.60    3.90
  -2   6   0    1.30    1.20
   2   6   0    2.80    3.40
  -2   6   0   -4.50    4.20
  -2   6   0   -2.70    3.10
   2   6   0    6.10    3.10
  -2   6   0    0.80    3.60
   2   6   0   -0.50    3.30
   2   6   0   -7.30    2.90
  -2  -6   0    2.30    4.40
  -2  -6   0   -2.10    3.10
   2  -6   0   -8.50    3.10
   2  -6   0    3.80    4.70
  -2  -6   0   -4.50    3.40
  -2  -6   0   -0.90    3.40
   2   6   1  180.88    8.50
  -2   6  -1  211.98   13.70
   2   6   1  219.58   13.00
  -2   6  -1  191.58   13.80
  -2   6  -1  175.78   11.00
   2   6   1  195.88   14.30
  -2   6  -1  185.48    8.90
   2   6   1  202.58   13.80
   2   6   1  184.08   11.40
   2   6   1  190.68   11.20
   2   6   1  217.38   14.70
  -2   6  -1  199.48   13.30
  -2  -6  -1  191.28   14.20
   2  -6   1  218.08   13.70
  -2  -6  -1  202.88   14.50
  -2  -6  -1  195.98   13.90
   2  -6   1  230.68   15.70
   2   6   2   31.40    6.50
   2   6   2   36.50    5.00
  -2   6  -2   40.00    7.60
  -2   6  -2   18.50    3.50
  -2   6  -2   16.20    5.60
  -2   6  -2   19.40    6.80
   2   6   2   29.70    5.70
   2   6   2   28.90    3.40
  -2   6  -2   31.40    6.40
   2   6   2   34.70    4.80
   2   6   2   26.30    4.90
  -2   6  -2   26.60    5.80
   2   6   2   28.40    6.60
  -2   6  -2   26.30    3.80
  -2  -6  -2   24.80    6.30
  -2  -6  -2   34.80    7.50
   2  -6   2   13.60    4.90
   2  -6   2   40.50    7.60
   2  -6   2   21.40    6.10
  -2   6  -3   10.70    4.90
   2   6   3    9.20    2.50
  -2   6  -3    4.20    2.40
   2   6   3    6.60    3.20
   2   6   3    6.50    2.40
  -2   6  -3    4.60    5.30
   2   6   3   10.40    4.40
   2   6   3    5.50    5.00
  -2   6  -3    4.50    4.10
   2   6   3    0.30    4.10
   2  -6   3    8.00    4.90
  -2  -6  -3   15.50    5.30
  -2  -6  -3    4.20    5.00
   2  -6   3    6.90    5.00
  -2  -6  -3    2.50    3.90
   2   6   4  697.43   27.20
   2   6   4  680.43   27.30
  -2   6  -4  632.54   29.50
   2   6   4  685.83   30.40
  -2   6  -4  647.24   27.60
  -2   6  -4  699.13   32.60
  -2   6  -4  652.03   32.20
   2   6   4  737.73   34.80
   2   6   4  703.63   31.10
  -2   6  -4  645.24   32.30
   2  -6   4  661.03   32.90
  -2  -6  -4  645.64   29.90
   2  -6   4  718.23   34.40
  -2  -6  -4  655.73   32.90
  -2  -6  -4  687.73   32.50
  -2   6  -5  113.49    9.00
  -2   6  -5  125.89   12.40
   2   6   5  120.19   10.40
   2   6   5  102.39   10.40
   2   6   5  113.59    9.00
  -2   6  -5  125.49   12.60
   2   6   5  119.29    8.60
  -2   6  -5  117.39   13.70
  -2  -6  -5  112.49    9.80
  -2  -6  -5  125.49   12.50
   2  -6   5  111.19   12.90
   2  -6   5  131.19   12.60
  -2  -6  -5  125.19   11.60
  -2   6  -6   51.19    8.80
  -2   6  -6   29.00    5.40
   2   6   6   16.70    4.80
   2   6   6   29.30    6.50
  -2  -6  -6   47.00    8.30
   2  -6   6   47.60    8.70
  -2  -6  -6   27.80    8.00
   2  -6   6   40.20    8.80
  -2   6  -7  113.99   14.00
   2   6   7  126.79   10.90
   2   6   7  138.29   12.70
  -2   6  -7  105.89   10.60
  -2   6  -7  130.09   14.70
   2  -6   7  109.89   13.90
  -2  -6  -7  115.69   13.70
   2  -6   7  134.39   12.80
  -2  -6  -7  116.89   14.70
  -2   6  -8    0.10    5.00
  -2   6  -8    0.30    6.10
  -2   6  -8    9.60    6.70
   2   6   8   -2.80    4.30
   2   6   8   12.00    6.20
   2  -6   8   11.90    6.80
  -2  -6  -8   -0.40    4.90
  -2  -6  -8   13.90    7.60
  -2   6  -9   24.30    8.70
  -2   6  -9   18.40    8.60
   2   6   9   28.10    8.00
   2   6   9    9.20    6.00
   2  -6   9   25.30    8.50
  -2  -6  -9   31.20    9.70
  -2  -6  -9   15.00    6.70
  -2   6 -10   -6.40    8.30
  -2   6 -10   14.10    7.00
  -2   6 -10   -7.80    7.50
   2   6  10   -6.60    6.40
   2   6  10    0.00    6.70
   2  -6  10    5.70    8.00
  -2  -6 -10   -0.60    7.60
  -2   6 -11    1.80    7.90
  -2   6 -11   18.90   15.40
   2   6  11   -8.70    7.40
   2   6  11    8.90   10.70
  -2  -6 -11    2.90    9.40
  -2  -6 -11   -3.60    6.30
   2  -6  11   -9.10    9.80
  -2   7  11    1.60    9.60
   2   7 -11   -7.40   10.80
   2   7 -11    4.70   10.40
  -2  -7  11    1.70    8.30
   2  -7 -11    6.90    9.50
   2   7 -10   12.00   10.90
   2   7 -10   22.40   10.00
  -2   7  10   19.40    9.10
   2  -7 -10   13.60    9.30
  -2  -7  10    9.50    9.50
  -2   7   9    3.70    6.70
   2   7  -9   13.90    9.00
   2   7  -9   20.40    8.80
   2  -7  -9   19.00    8.30
  -2  -7   9   13.10    8.30
  -2  -7   9   22.00    8.90
   2   7  -8   -7.40    6.20
  -2   7   8    0.70    6.60
   2   7  -8   -4.60    7.20
   2  -7  -8   -4.90    5.90
   2  -7  -8   -6.50    7.20
  -2  -7   8   -3.20    7.40
  -2  -7   8   -1.10    6.60
  -2   7   7   22.40    6.30
  -2   7   7    5.50    6.80
   2   7  -7   10.70    7.70
   2   7  -7   10.70    7.50
   2  -7  -7   11.40    6.00
  -2  -7   7   -0.40    6.10
   2   7  -6   28.00    8.10
  -2   7   6   57.09   10.10
   2   7  -6   32.80    9.50
  -2   7   6   38.70    9.00
  -2   7   6   28.60    6.30
  -2  -7   6   30.70    8.60
   2  -7  -6   41.70    9.10
   2  -7  -6   35.30    9.70
  -2  -7   6   26.80    8.00
  -2   7   5    8.50    6.40
  -2   7   5   26.50    8.10
  -2   7   5    6.00    4.30
   2  -7  -5    4.20    4.50
   2  -7  -5   -1.30    5.80
  -2  -7   5    6.80    6.00
  -2  -7   5    7.90    6.10
  -2   7   4    2.50    6.80
  -2   7   4    4.40    4.20
  -2   7   4    0.40    5.20
   2   7  -4   13.90    5.60
   2   7  -4    4.50    4.40
  -2  -7   4    3.10    5.60
   2  -7  -4   18.40    6.80
   2  -7  -4    2.80    4.40
  -2  -7   4   -1.70    5.30
   2   7  -3   59.89    9.20
  -2   7   3   81.49   11.40
  -2   7   3   72.39    8.80
   2   7  -3   62.99    9.70
  -2   7   3  102.89   12.20
  -2   7   3   52.89    7.90
  -2  -7   3   61.79   11.00
   2  -7  -3   64.29   10.00
  -2  -7   3   53.19    9.50
   2  -7  -3   68.89   10.20
  -2   7   2   11.60    6.10
   2   7  -2   10.00    4.30
   2   7  -2   -1.80    3.40
   2   7  -2    0.50    4.10
  -2   7   2    9.60    5.50
  -2   7   2    7.00    3.60
  -2   7   2    6.50    4.50
   2   7  -2   -1.40    3.70
  -2   7   2    6.80    4.40
   2   7  -2   10.00    4.90
   2   7  -2    9.40    6.30
   2  -7  -2   -6.50    4.50
   2  -7  -2    7.10    4.80
  -2  -7   2    3.60    4.60
  -2  -7   2    2.60    5.20
  -2  -7   2   -2.00    4.30
  -2   7   1    2.30    3.60
   2   7  -1    4.30    4.10
  -2   7   1    1.30    3.60
   2   7  -1   -6.20    4.10
  -2   7   1   -3.50    3.80
   2   7  -1   -4.60    3.90
   2   7  -1    0.30    3.60
  -2   7   1   -1.20    4.70
   2   7  -1   -0.80    4.70
  -2   7   1   10.70    5.60
   2   7  -1    1.90    4.10
  -2   7   1   -0.10    3.30
   2  -7  -1    5.20    4.50
  -2  -7   1    2.30    5.10
  -2  -7   1    4.80    4.80
   2  -7  -1   -0.80    3.50
  -2  -7   1   -3.20    4.90
  -2  -7   1   -2.70    4.90
   2   7   0   20.40    5.80
   2   7   0    1.10    4.60
   2   7   0    8.00    4.30
  -2   7   0   24.50    6.30
  -2   7   0    6.00    4.60
   2   7   0   15.40    4.20
  -2   7   0   -0.20    6.50
  -2   7   0   16.30    5.30
   2   7   0   20.10    5.00
   2   7   0   19.70    5.90
  -2   7   0   17.60    5.50
  -2  -7   0   20.80    6.30
   2  -7   0    8.00    5.90
  -2  -7   0    4.20    6.00
  -2  -7   0    9.60    6.10
   2   7   1    3.80    5.60
   2   7   1    5.60    3.60
  -2   7  -1    3.10    4.90
   2   7   1    8.60    4.70
  -2   7  -1   10.30    5.10
   2   7   1    7.30    4.30
  -2   7  -1   10.50    5.00
   2   7   1    8.00    4.50
   2   7   1    9.50    3.50
  -2   7  -1    5.30    4.40
  -2  -7  -1   15.00    5.70
  -2  -7  -1    9.00    5.30
   2  -7   1    7.50    4.70
  -2  -7  -1   13.50    5.80
   2   7   2   62.69    9.00
  -2   7  -2   85.79   11.30
   2   7   2   73.39    8.80
   2   7   2   67.79    9.20
  -2   7  -2   60.69    8.90
   2   7   2   60.39    7.40
   2   7   2   72.09   10.80
  -2   7  -2   59.89    9.10
   2  -7   2   88.39   12.20
  -2  -7  -2   41.00    8.70
  -2  -7  -2   73.19   10.70
   2  -7   2   66.09    9.40
  -2  -7  -2   53.99    9.70
  -2   7  -3    0.80    4.50
  -2   7  -3   -2.90    5.10
   2   7   3    2.50    5.20
   2   7   3    2.30    4.90
  -2   7  -3    5.30    5.00
  -2  -7  -3    1.10    4.80
   2  -7   3   -0.20    4.60
  -2  -7  -3    2.20    5.00
  -2  -7  -3    7.50    6.80
   2  -7   3    2.60    5.70
  -2   7  -4   21.20    7.10
   2   7   4   20.30    6.70
   2   7   4   20.20    8.10
   2  -7   4   27.90    7.30
  -2  -7  -4   23.70    7.30
   2  -7   4   34.30    7.80
  -2  -7  -4   37.60    7.80
  -2  -7  -4   32.00    9.00
   2   7   5   -8.50    5.10
  -2   7  -5   -1.70    6.20
   2   7   5   11.00    5.50
  -2   7  -5    1.70    5.90
   2  -7   5   10.70    6.10
  -2  -7  -5    0.40    4.80
   2  -7   5    4.60    5.40
  -2  -7  -5    6.20    6.00
   2   7   6  132.49   16.40
   2   7   6  165.68   17.50
  -2   7  -6  143.79   15.10
  -2   7  -6  156.48   15.00
   2  -7   6  158.08   15.10
  -2  -7  -6   98.89   15.50
  -2  -7  -6  128.49   13.20
  -2   7  -7   56.59   11.90
   2   7   7   45.20    9.60
  -2   7  -7   44.60   10.10
  -2  -7  -7   67.09   11.10
  -2  -7  -7   49.10   10.00
  -2   7  -8   11.40    8.20
   2   7   8  -14.80    7.10
  -2   7  -8    3.40    7.30
  -2  -7  -8  -11.90    6.90
  -2  -7  -8    0.20    5.80
   2  -7   8   -4.60    6.40
   2   7   9    6.20    7.60
  -2   7  -9   -6.00    9.10
  -2   7  -9    8.70    8.50
  -2  -7  -9  -10.10    6.80
   2  -7   9    5.20    8.00
  -2  -7  -9    7.10    8.70
  -2   7 -10   -7.10    9.60
  -2   7 -10   -8.00    8.60
   2   7  10    1.20    8.30
  -2  -7 -10    9.00    9.00
  -2  -7 -10   -5.30    6.80
   2   8  -9    9.50    9.70
   2   8  -9    9.60    9.90
   2  -8  -9    3.50    9.10
  -2  -8   9   -2.60    8.60
   2   8  -8    6.50    8.60
  -2   8   8   -4.00    8.30
   2   8  -8   17.80    9.90
   2  -8  -8    1.30   10.20
  -2  -8   8   -2.30    9.30
   2   8  -7    9.90    8.30
  -2   8   7   22.60    9.40
   2   8  -7    8.30    8.40
   2  -8  -7   14.50    9.40
  -2  -8   7   21.70   10.10
  -2  -8   7   10.10    9.30
   2   8  -6   -9.80    6.30
   2   8  -6    1.00    6.80
  -2   8   6    2.90    7.50
  -2  -8   6   25.50    8.70
   2  -8  -6   13.20    8.90
  -2  -8   6    6.10    7.70
   2   8  -5    1.60    7.60
   2   8  -5   -0.90    5.80
  -2   8   5    4.90    6.40
  -2  -8   5   -0.90    6.20
   2  -8  -5    6.90    8.00
   2  -8  -5    6.30    7.30
  -2  -8   5   -1.00    6.80
   2   8  -4    2.70    6.40
  -2   8   4   11.40    7.40
  -2   8   4   -2.50    6.30
   2   8  -4   11.90    7.30
   2   8  -4   15.80    7.40
  -2  -8   4   14.70    8.30
   2  -8  -4   28.00    7.90
  -2  -8   4   15.90    7.40
   2  -8  -4   14.20    9.60
  -2   8   3   18.30    8.40
  -2   8   3   19.40    5.80
   2   8  -3    9.20    6.90
   2  -8  -3    2.00    5.80
  -2  -8   3    4.90    7.80
   2  -8  -3   14.80    7.80
  -2  -8   3   14.70    6.80
  -2   8   2   -8.40    4.50
  -2   8   2    6.80    5.90
   2   8  -2    2.80    4.90
   2   8  -2   -2.60    5.80
   2  -8  -2   -1.60    5.10
   2  -8  -2   -2.90    5.60
  -2  -8   2   -2.00    5.40
  -2  -8   2    1.80    5.80
   2   8  -1   11.70    5.70
  -2   8   1   13.30    5.90
   2   8  -1    4.60    5.10
  -2   8   1   -6.00    6.00
  -2   8   1    6.20    5.40
  -2  -8   1   11.70    5.60
  -2  -8   1   15.60    6.90
   2  -8  -1   11.10    6.90
   2   8   0  139.99   20.70
  -2   8   0  122.39   14.10
  -2   8   0  154.78   13.00
  -2   8   0  128.99   14.60
  -2  -8   0  149.09   14.10
   2  -8   0  156.58   14.30
  -2  -8   0  162.38   14.60
  -2  -8   0  144.59   14.30
  -2   8  -1   12.60    6.20
  -2   8  -1    9.50    6.50
  -2   8  -1   14.00    6.50
  -2   8  -1   -2.70    5.80
   2   8   1   -4.70    5.30
  -2  -8  -1    8.10    5.20
  -2  -8  -1    1.40    5.70
  -2  -8  -1   15.50    7.30
   2  -8   1   10.50    7.20
   2   8   2    5.20    6.50
  -2   8  -2   -0.20    5.80
  -2   8  -2    9.30    6.30
  -2   8  -2    6.50    6.00
  -2  -8  -2    4.50    6.40
  -2  -8  -2    1.00    5.10
  -2  -8  -2    5.30    7.70
  -2   8  -3   98.49   12.80
   2   8   3  111.59   16.90
   2   8   3   93.49   12.20
  -2   8  -3  103.39   13.60
  -2  -8  -3  105.59   14.40
  -2  -8  -3  113.29   13.70
  -2   8  -4   33.50    9.40
   2   8   4   42.30   10.30
   2   8   4   20.00    9.30
  -2   8  -4   15.10    7.40
  -2   8  -4   23.30    9.10
  -2  -8  -4   30.40    9.10
  -2  -8  -4   45.50    9.60
   2   8   5   72.49   13.00
  -2   8  -5   80.89   12.10
   2   8   5  109.89   12.90
  -2   8  -5   86.99   13.30
   2  -8   5   81.89   13.10
  -2  -8  -5   67.39   13.30
  -2  -8  -5   71.09   12.10
  -2   8  -6   33.30   10.30
   2   8   6   27.80   10.80
  -2   8  -6   26.00    8.70
   2   8   6   44.90    9.40
  -2  -8  -6   27.30   10.00
  -2  -8  -6   25.60    9.80
   2  -8   6   20.70    8.20
  -2   8  -7   35.40   10.60
  -2   8  -7   20.30    9.90
   2   8   7   13.10    8.10
   2   8   7   27.50   10.80
  -2  -8  -7   17.20    8.10
  -2  -8  -7   26.20   10.60
   2   8   8   41.40   10.20
  -2   8  -8   43.00   10.60
  -2  -8  -8   23.70    8.70
  -2  -8  -8    6.40   10.20
   2   9  -6   13.60   10.90
  -2   9   6    1.50    8.60
   2   9  -6    3.20    8.40
  -2  -9   6    6.30    8.90
   2  -9  -6  -13.90    9.90
   2   9  -5  -12.10    7.40
  -2   9   5    4.70    9.10
   2   9  -5   15.30   10.60
   2  -9  -5   -1.50    8.30
  -2  -9   5    9.00    8.60
  -2   9   4    5.60    8.40
   2   9  -4    5.90    7.30
   2   9  -4   -5.30    6.90
  -2  -9   4   10.40    9.80
   2  -9  -4  -18.30    8.10
  -2   9   3    6.60   10.10
  -2  -9   3    0.80    8.40
   2  -9  -3    0.60    7.40
   2  -9  -3   -0.50    7.90
  -2  -9   2   -7.30    7.20
   2  -9  -2    7.20    9.00
  -2  -9   1   -2.50    6.20
   2  -9  -1  -11.10    6.90
  -2  -9   0    9.90    7.20
  -2  -9   0    6.40    7.70
  -2  -9  -1   -1.60    7.20
  -2  -9  -1   11.10    9.70
  -2  -9  -1    8.90    6.30
  -2   9  -2   10.30    8.90
  -2   9  -2   -0.80    7.40
  -2  -9  -2    1.70    8.40
  -2  -9  -2   12.10    7.40
  -2   9  -3   -1.40    6.80
  -2   9  -3    1.50    8.80
  -2  -9  -3   -8.20    8.50
  -2  -9  -3    8.40    7.30
  -2   9  -4    3.60    7.50
  -2   9  -4   11.80    8.50
  -2  -9  -4   -5.50    8.00
  -2  -9  -4    1.50    6.90
   2   9   5    0.80    9.30
  -2   9  -5    3.80    8.30
  -2   9  -5   -0.20    9.00
  -2   9  -5    8.30    8.40
  -2  -9  -5   -4.20    6.90
  -2  -9  -5    4.30    9.40
  -3   0  16    3.70   10.10
   3   0 -16   -2.00   10.90
  -3   0  16    9.00    9.60
   3   0 -15    7.10    9.10
  -3   0  15   -3.10    6.40
  -3   0  15   14.40    8.70
   3   0 -14    2.50    7.00
  -3   0  14    5.00    6.80
  -3   0  14   15.30    8.30
  -3   0  13    1.80    5.70
  -3   0  13   -6.60    4.60
   3   0 -13    4.70    6.20
  -3   0  13    2.30    4.40
   3   0 -13   -9.60    6.30
  -3   0  12   96.09   14.40
  -3   0  12   70.09    9.40
   3   0 -12   79.29   10.00
  -3   0  11   -1.60    4.20
  -3   0  11   -1.90    3.30
   3   0 -11    0.90    4.40
   3   0 -11    0.70    4.10
   3   0 -11    1.10    4.10
  -3   0  11    4.40    4.10
  -3   0  11   -6.00    4.10
  -3   0  10   76.09    9.60
   3   0 -10   94.69   10.30
  -3   0  10   79.59    6.40
   3   0 -10   79.79    9.20
   3   0 -10   87.49   10.00
  -3   0  10   81.39    8.20
   3   0 -10   77.79    7.20
  -3   0  10   89.09   10.40
  -3   0  10   51.09    9.90
  -3   0  10   88.09    8.40
  -3   0   9   -1.00    2.00
  -3   0   9   -1.30    4.80
   3   0  -9    5.90    4.20
   3   0  -9   -3.80    2.90
  -3   0   9   -1.00    2.30
  -3   0   9   -4.00    3.50
   3   0  -9   -1.10    3.40
  -3   0   9   -3.80    2.80
   3   0  -9    0.10    2.60
  -3   0   9   -2.50    2.70
  -3   0   9   -1.00    3.20
   3   0  -8   85.99    7.10
  -3   0   8   72.59    5.70
   3   0  -8   65.09    7.90
   3   0  -8   62.59    7.40
  -3   0   8   77.09    7.00
  -3   0   8   82.89    7.70
  -3   0   8   60.59    7.80
   3   0  -8   69.89    6.50
   3   0  -8   76.89    6.80
  -3   0   8   83.99    7.00
   3   0  -8   77.49    8.30
  -3   0   8   59.69    9.20
  -3   0   8   72.89    7.50
   3   0  -7   -0.20    2.70
  -3   0   7    1.30    2.00
  -3   0   7    0.40    2.50
   3   0  -7    0.80    1.90
   3   0  -7   -0.50    2.20
  -3   0   7   -1.90    1.40
  -3   0   7   -0.70    2.70
  -3   0   7   -1.00    2.90
   3   0  -7    4.10    2.30
   3   0  -7    6.10    2.50
   3   0  -7   -1.10    2.70
  -3   0   7    0.50    1.90
  -3   0   7    2.70    2.50
   3   0  -6  344.07   16.20
  -3   0   6  358.96   15.80
  -3   0   6  296.37   17.90
  -3   0   6  339.17   16.30
  -3   0   6  352.46   15.90
  -3   0   6  346.47   16.50
   3   0  -6  372.06   16.90
   3   0  -6  352.66   15.70
   3   0  -6  338.07   15.80
   3   0  -6  351.46   15.70
   3   0  -6  341.57   15.40
  -3   0   6  349.96   14.70
  -3   0   5   -0.90    1.30
   3   0  -5    1.60    1.90
   3   0  -5    1.90    1.50
   3   0  -5    0.10    1.60
  -3   0   5    0.00    1.50
  -3   0   5    1.30    2.20
  -3   0   5    1.80    1.40
  -3   0   5   -0.90    1.60
   3   0  -5   -0.70    1.30
   3   0  -5   -0.70    2.00
   3   0  -4  715.63   26.70
  -3   0   4  691.73   29.00
  -3   0   4  714.63   26.50
   3   0  -4  721.13   26.50
  -3   0   4  712.73   27.20
  -3   0   4  704.83   26.60
   3   0  -4  722.73   27.40
   3   0  -4  692.13   26.60
   3   0  -4  710.43   26.50
   3   0  -4  708.63   29.20
   3   0  -4  724.43   27.30
  -3   0   4  670.83   27.10
   3   0  -3    0.40    1.00
  -3   0   3   -2.30    1.60
  -3   0   3    0.30    0.90
  -3   0   3    1.20    1.00
   3   0  -3    1.20    1.80
   3   0  -3    1.30    1.20
  -3   0   3    2.40    1.30
  -3   0   3    1.20    1.20
   3   0  -3    2.20    1.40
   3   0  -3   -1.30    0.80
   3   0  -3   -0.20    0.80
  -3   0   3   -0.90    0.60
   3   0  -2 2305.97   79.59
  -3   0   2 2340.97   80.89
   3   0  -2 2223.08   80.99
   3   0  -2 2466.35   78.89
  -3   0   2 2402.56   80.19
   3   0  -2 2304.07   79.99
  -3   0   2 2406.96   79.59
   3   0  -2 2379.26   79.59
   3   0  -2 2301.77   79.79
  -3   0   2 2299.17   79.89
   3   0  -1    0.10    0.60
  -3   0   1    1.80    0.80
  -3   0   1    0.20    0.40
   3   0  -1    0.20    0.50
   3   0  -1   -0.10    0.60
  -3   0   1    1.60    0.90
   3   0  -1    0.10    0.40
   3   0  -1    1.60    1.00
   3   0   0  997.40   35.00
  -3   0   0  995.20   34.80
  -3   0   0 1009.80   34.80
  -3   0   0 1011.70   35.20
   3   0   0 1023.50   35.20
   3   0   0  981.60   35.70
  -3   0   0  982.30   35.20
   3   0   0  989.20   34.80
  -3   0  -1   -0.70    0.80
   3   0   1   -0.10    0.70
  -3   0  -1    1.10    0.90
   3   0   1   -0.30    0.50
  -3   0  -1   -0.40    0.70
  -3   0  -1   -1.00    0.50
   3   0   1    1.00    0.80
   3   0   1   -0.10    0.80
   3   0   1   -0.10    0.80
   3   0   1    0.70    0.90
  -3   0  -1    0.70    0.80
  -3   0  -1    0.80    0.90
   3   0   2   80.69    3.60
  -3   0  -2   83.49    3.60
   3   0   2   76.19    4.80
  -3   0  -2   74.89    4.70
  -3   0  -2   80.99    5.00
  -3   0  -2   73.89    4.80
   3   0   2   79.49    4.80
   3   0   2   77.29    4.50
  -3   0  -2   73.59    4.60
   3   0   2   62.49    4.70
  -3   0  -2   79.69    3.90
   3   0   2   71.39    3.70
  -3   0  -2   76.19    4.30
   3   0   2   80.19    4.90
   3   0   3    1.50    1.50
  -3   0  -3    1.90    1.50
   3   0   3    1.10    1.50
  -3   0  -3   -0.80    0.90
  -3   0  -3   -0.80    1.30
  -3   0  -3   -1.10    0.90
  -3   0  -3    0.10    0.80
   3   0   3    0.40    0.70
   3   0   3    1.80    1.10
   3   0   3    0.60    1.40
  -3   0  -4  973.80   35.00
   3   0   4  932.41   35.90
   3   0   4  972.20   33.70
  -3   0  -4  969.50   35.70
   3   0   4  890.71   35.40
  -3   0  -4  945.91   34.00
  -3   0  -4  968.20   35.90
  -3   0  -4  947.11   36.10
   3   0   4  911.91   35.80
   3   0   4  961.30   36.30
  -3   0  -4  966.70   36.10
  -3   0  -4  948.71   34.90
  -3   0  -4  941.61   35.10
   3   0   5    1.50    2.20
   3   0   5   -3.00    1.80
   3   0   5   -1.50    1.00
  -3   0  -5    1.90    2.00
  -3   0  -5    1.50    1.90
  -3   0  -5    0.20    2.20
   3   0   5   -1.30    1.70
  -3   0  -5   -2.00    1.60
  -3   0  -5   -1.30    1.20
  -3   0  -5   -1.80    1.60
   3   0   5    1.20    2.00
  -3   0  -5    1.90    2.20
   3   0   6  107.99    8.80
   3   0   6  127.99    6.90
  -3   0  -6  128.09    8.10
   3   0   6  114.89    8.60
  -3   0  -6  127.99    9.20
  -3   0  -6  113.99    6.60
  -3   0  -6  133.39    8.80
  -3   0  -6  141.39    8.30
  -3   0  -6  113.29    8.60
   3   0   6  127.99    8.70
   3   0   6  132.39    9.20
  -3   0  -6  114.19    7.00
  -3   0  -6  108.39    8.40
  -3   0  -7    0.20    2.10
  -3   0  -7    3.00    2.80
   3   0   7   -0.50    2.60
  -3   0  -7    0.20    1.80
  -3   0  -7    2.60    3.70
   3   0   7    1.10    3.90
  -3   0  -7   -0.10    2.20
   3   0   7    1.40    3.20
  -3   0  -7   -0.90    2.00
  -3   0  -7   -4.80    2.30
   3   0   7    3.70    2.70
   3   0   7    1.20    1.70
  -3   0  -7    3.50    2.70
  -3   0  -8  158.78   11.00
  -3   0  -8  138.49   11.10
  -3   0  -8  152.28   10.20
  -3   0  -8  141.09   11.20
   3   0   8  128.39   10.50
  -3   0  -8  128.09   10.90
  -3   0  -8  138.09   10.70
  -3   0  -8  165.88    9.50
   3   0   8  166.18   12.00
  -3   0  -8  132.99    7.70
   3   0   8  126.29   10.50
   3   0   8  165.68   11.20
  -3   0  -9   -3.50    3.60
  -3   0  -9    0.90    3.30
   3   0   9    4.70    6.00
   3   0   9   -1.70    3.40
  -3   0  -9    2.30    4.20
   3   0   9    2.90    3.50
  -3   0  -9    3.00    4.20
   3   0   9    1.40    2.30
   3   0   9   10.80    4.70
  -3   0 -10  154.38   11.40
  -3   0 -10  148.79   12.70
   3   0  10  136.59   16.00
  -3   0 -10  160.28   12.00
   3   0  10  142.19   12.10
  -3   0 -10  154.98   10.80
   3   0  10  139.89    9.60
   3   0  10  136.99   12.60
   3   0  11   -2.90    4.80
  -3   0 -11   -3.30    4.00
  -3   0 -11   -8.70    4.00
  -3   0 -11    7.10    4.70
   3   0  11    1.40    5.20
  -3   0 -11    0.80    5.60
  -3   0 -12   67.49    9.50
   3   0  12   62.69   11.30
   3   0  12   71.39   10.70
  -3   0 -12   59.19   10.00
   3   0  13   -1.50    5.80
  -3   0 -13   11.70    7.50
  -3   0 -13   -1.00    6.50
   3   0  13  -11.00    6.70
   3   0  14    7.20   10.10
   3   0  14   10.80    7.70
  -3   0 -14   22.70    8.90
  -3   1  15   12.90    8.70
  -3   1  15   10.60    7.00
   3   1 -15   27.00    8.90
  -3   1  15   14.20   10.00
   3  -1 -15   14.20   10.20
   3  -1 -15    0.60    8.60
  -3  -1  15   18.10    9.60
  -3  -1  15   21.40    7.90
  -3   1  14   -9.70    6.60
  -3   1  14    5.10    6.20
   3   1 -14   -5.00    7.00
  -3   1  14    3.00    5.50
   3   1 -14    6.40    7.40
   3  -1 -14   -2.60    7.40
  -3  -1  14   -4.60    5.70
  -3  -1  14    1.50    6.30
  -3  -1  14    7.70    8.20
   3  -1 -14    1.70    6.60
  -3   1  13   17.70    7.30
  -3   1  13   19.50    7.10
  -3   1  13    7.70    6.40
   3   1 -13   15.50    7.60
   3   1 -13    6.70    7.60
   3  -1 -13   25.40    7.60
  -3  -1  13   19.80    7.20
   3  -1 -13    7.80    6.20
   3   1 -12   19.60    6.30
  -3   1  12    7.40    6.20
   3   1 -12   11.10    5.40
  -3   1  12   13.70    5.80
   3  -1 -12   15.20    6.30
   3  -1 -12   14.10    5.70
  -3  -1  12    9.30    5.60
  -3   1  11  177.48   13.10
  -3   1  11  174.78   13.10
  -3   1  11  163.78   14.00
   3   1 -11  205.08   15.20
   3   1 -11  191.78   14.50
  -3  -1  11  171.08   13.30
   3  -1 -11  177.38   12.40
  -3  -1  11  153.68   10.50
   3  -1 -11  174.98   13.50
  -3  -1  11  130.19   11.40
  -3  -1  11  150.18   13.20
  -3   1  10   -1.90    3.10
  -3   1  10   -0.40    2.70
   3   1 -10   -0.70    3.60
  -3   1  10   -0.50    3.60
  -3   1  10    7.40    4.00
   3   1 -10   -4.20    3.90
   3   1 -10    3.30    3.90
  -3   1  10    5.00    3.40
  -3  -1  10    1.20    5.70
  -3  -1  10   -0.80    4.10
  -3  -1  10   -3.70    3.10
  -3  -1  10    0.10    4.30
   3  -1 -10    6.90    3.80
  -3  -1  10    1.90    3.00
  -3  -1  10   -1.20    3.30
   3  -1 -10   -3.60    2.80
   3  -1 -10   -0.40    3.30
  -3   1   9  147.79   10.60
  -3   1   9  137.79   13.20
   3   1  -9  141.29    9.90
  -3   1   9  153.68   10.60
   3   1  -9  135.09   11.10
  -3   1   9  148.69   11.50
   3   1  -9  141.69   10.40
  -3   1   9  144.29    9.40
  -3   1   9  143.89   11.10
   3   1  -9  150.58   11.30
   3   1  -9  133.69   11.00
  -3   1   9  140.59    7.20
  -3  -1   9  126.99   12.10
   3  -1  -9  140.49   10.90
   3  -1  -9  153.78   11.30
  -3  -1   9  132.99    9.50
  -3  -1   9  159.98   11.10
   3  -1  -9  158.78    9.90
   3  -1  -9  138.29   10.10
  -3  -1   9  161.38   11.70
   3  -1  -9  123.69   10.80
   3  -1  -9  133.99    8.90
  -3  -1   9  138.99    9.70
  -3  -1   9  132.89   10.70
  -3  -1   9  139.39   10.90
   3   1  -8    9.40    4.70
  -3   1   8   18.90    3.70
  -3   1   8   15.40    4.80
  -3   1   8   12.40    2.20
  -3   1   8   21.20    4.60
  -3   1   8   10.80    3.80
  -3   1   8   23.10    6.20
   3   1  -8    4.20    3.20
   3   1  -8   13.00    4.10
  -3   1   8    5.00    3.20
   3   1  -8    9.90    3.20
  -3  -1   8   14.30    5.50
  -3  -1   8   14.50    4.40
   3  -1  -8    9.00    3.70
  -3  -1   8   13.90    4.30
   3  -1  -8   21.00    4.40
   3  -1  -8   11.90    3.80
   3  -1  -8   16.80    3.40
   3  -1  -8   14.60    4.50
  -3  -1   8   12.90    3.60
  -3  -1   8   15.70    4.40
  -3  -1   8   16.20    4.00
  -3  -1   8   11.70    3.30
   3  -1  -8   13.10    2.90
   3   1  -7  950.20   37.30
   3   1  -7  951.80   38.60
  -3   1   7  943.91   40.00
   3   1  -7 1060.49   41.70
   3   1  -7  941.81   38.60
   3   1  -7  961.80   39.10
  -3   1   7 1000.50   39.10
  -3   1   7  907.61   41.50
   3   1  -7  988.30   38.00
  -3   1   7 1060.89   38.20
  -3   1   7  907.61   38.40
   3  -1  -7  953.00   38.70
   3  -1  -7  991.50   36.40
   3  -1  -7 1047.40   36.90
  -3  -1   7  989.70   38.40
  -3  -1   7  972.00   38.50
  -3  -1   7  900.91   39.90
  -3  -1   7  989.10   37.10
   3  -1  -7 1046.30   41.70
  -3  -1   7  988.10   37.70
   3  -1  -7  968.20   38.20
   3  -1  -7  962.10   37.80
  -3   1   6   83.49    7.00
   3   1  -6  107.89    9.20
  -3   1   6   97.69    6.90
  -3   1   6   90.39    7.40
   3   1  -6  104.09    6.60
   3   1  -6  110.09    7.90
  -3   1   6  100.09    7.30
   3   1  -6   99.69    7.00
   3   1  -6  105.89    7.70
   3   1  -6  106.79    7.70
  -3   1   6   95.09    9.10
  -3  -1   6  109.49    7.40
  -3  -1   6  104.99    7.20
  -3  -1   6  112.59    7.70
   3  -1  -6  114.89    7.40
   3  -1  -6  112.49    6.40
   3  -1  -6   94.39    7.20
   3  -1  -6  103.29    7.50
   3  -1  -6  106.49    7.60
  -3  -1   6  109.99    6.70
  -3  -1   6   95.69    7.40
  -3  -1   6  102.09    8.70
   3   1  -5  171.68    8.40
  -3   1   5  165.18    9.40
  -3   1   5  171.48   11.40
   3   1  -5  158.08    9.30
  -3   1   5  161.58    9.40
   3   1  -5  157.38    9.30
   3   1  -5  158.48    8.70
   3   1  -5  152.58   10.30
   3   1  -5  165.38    9.60
  -3   1   5  160.18    9.40
  -3   1   5  171.28    9.00
   3  -1  -5  164.48    8.10
  -3  -1   5  172.18    9.20
   3  -1  -5  170.58    7.90
  -3  -1   5  176.98    9.40
  -3  -1   5  157.08    8.90
  -3  -1   5  168.18    9.30
   3  -1  -5  161.88    9.00
   3  -1  -5  166.48    9.00
   3  -1  -5  169.28    9.50
   3  -1  -5  168.58    9.70
  -3  -1   5  148.09    9.70
  -3  -1   5  163.28    8.10
  -3   1   4  161.38   10.20
   3   1  -4  159.48    9.50
  -3   1   4  165.18    7.70
   3   1  -4  132.59    9.10
   3   1  -4  160.08    7.40
   3   1  -4  152.18    8.80
   3   1  -4  161.08    8.60
  -3   1   4  166.78    8.40
  -3   1   4  153.18    8.50
  -3   1   4  155.48    8.70
   3  -1  -4  158.38    8.40
  -3  -1   4  159.28    8.40
  -3  -1   4  159.68    8.40
   3  -1  -4  169.88    9.10
  -3  -1   4  154.78    8.50
   3  -1  -4  153.98    7.50
  -3  -1   4  158.08    9.10
  -3  -1   4  152.58    7.20
   3  -1  -4  162.18    8.80
  -3  -1   4  161.78    8.20
  -3   1   3 2347.36   79.99
   3   1  -3 2272.17   81.19
   3   1  -3 2293.97   78.49
  -3   1   3 2121.49   81.89
   3   1  -3 2368.06   80.39
  -3   1   3 2280.27   80.49
   3   1  -3 2315.67   79.99
  -3   1   3 2300.17   79.99
  -3   1   3 2314.07   79.29
   3   1  -3 2274.17   79.39
  -3   1   3 2256.67   79.99
   3   1  -3 2351.06   80.09
   3  -1  -3 2509.45   82.89
   3  -1  -3 2303.67   79.29
  -3  -1   3 2315.07   79.89
  -3  -1   3 2355.16   79.89
   3  -1  -3 2324.77   80.59
  -3  -1   3 2285.97   80.39
  -3  -1   3 2366.46   79.69
  -3  -1   3 2508.95   80.99
   3  -1  -3 2324.47   80.09
   3  -1  -3 2359.36   79.79
   3  -1  -3 2323.47   79.99
   3   1  -2   62.49    2.80
   3   1  -2   59.19    4.20
  -3   1   2   62.69    4.00
  -3   1   2   68.19    4.60
   3   1  -2   65.19    3.50
  -3   1   2   59.19    5.00
  -3   1   2   57.39    4.00
  -3   1   2   66.69    4.10
   3   1  -2   70.39    4.70
  -3   1   2   59.69    3.80
   3   1  -2   62.79    3.90
   3   1  -2   58.59    3.90
   3  -1  -2   64.79    3.90
  -3  -1   2   61.39    3.60
   3  -1  -2   67.69    4.10
  -3  -1   2   63.99    2.70
  -3  -1   2   61.29    3.80
  -3  -1   2   74.99    4.70
  -3  -1   2   70.09    4.00
   3  -1  -2   72.39    5.40
   3  -1  -2   59.19    3.00
   3  -1  -2   64.89    3.90
   3  -1  -2   61.79    4.10
  -3   1   1  415.86   16.90
  -3   1   1  445.16   15.10
  -3   1   1  423.46   15.70
  -3   1   1  419.66   16.20
   3   1  -1  449.06   16.30
   3   1  -1  460.75   16.20
  -3   1   1  415.16   16.80
  -3   1   1  457.75   16.40
   3   1  -1  448.06   15.40
  -3   1   1  420.06   17.20
   3   1  -1  446.16   16.40
   3   1  -1  425.96   17.50
   3   1  -1  437.26   18.10
  -3  -1   1  446.96   16.10
  -3  -1   1  442.46   15.40
  -3  -1   1  420.06   17.20
  -3  -1   1  443.46   14.70
   3  -1  -1  440.66   16.90
   3  -1  -1  436.16   16.60
   3  -1  -1  403.46   17.00
   3  -1  -1  429.36   15.60
   3  -1  -1  421.36   16.20
   3  -1  -1  426.66   16.20
   3   1   0   88.49    5.70
   3   1   0   99.09    5.80
  -3   1   0  101.79    4.50
   3   1   0   94.99    4.50
  -3   1   0  100.79    5.30
   3   1   0   95.69    4.30
   3   1   0   99.69    4.80
   3   1   0   93.99    5.70
  -3   1   0  100.39    5.10
  -3   1   0   87.69    5.30
   3   1   0  103.59    5.00
  -3   1   0   87.49    4.70
  -3   1   0   94.49    4.90
   3  -1   0   82.99    4.70
   3  -1   0   99.49    5.00
  -3  -1   0   93.09    5.00
  -3  -1   0   87.89    5.60
  -3  -1   0  104.69    4.80
   3  -1   0   94.19    4.90
   3  -1   0   99.09    4.80
  -3  -1   0  107.99    5.20
   3  -1   0   95.79    5.30
  -3  -1   0   96.09    4.30
   3   1   1  974.10   34.40
  -3   1  -1  957.50   34.20
  -3   1  -1  970.50   34.50
  -3   1  -1  956.50   34.10
   3   1   1  951.60   33.70
   3   1   1  960.90   33.00
   3   1   1  957.60   34.00
  -3   1  -1  942.21   34.60
  -3   1  -1  969.50   32.90
   3   1   1  950.90   34.00
   3   1   1  958.20   35.30
  -3   1  -1  929.31   34.30
  -3   1  -1  964.00   34.50
   3   1   1  979.00   34.50
   3  -1   1  962.00   34.00
   3  -1   1  969.60   34.60
  -3  -1  -1  972.40   32.40
  -3  -1  -1  939.31   35.20
  -3  -1  -1  957.00   33.90
  -3  -1  -1  946.81   34.40
   3  -1   1  946.11   34.20
  -3  -1  -1  936.71   33.70
   3  -1   1  935.91   34.50
  -3  -1  -1  984.40   33.90
  -3   1  -2   35.60    3.40
  -3   1  -2   32.20    3.40
   3   1   2   37.10    3.20
   3   1   2   35.50    3.20
  -3   1  -2   38.00    3.60
  -3   1  -2   43.80    3.60
   3   1   2   35.10    3.20
   3   1   2   37.70    2.30
  -3   1  -2   40.50    3.30
   3   1   2   38.30    3.10
   3   1   2   38.60    3.30
  -3   1  -2   33.20    3.20
  -3  -1  -2   38.90    3.30
   3  -1   2   39.70    3.50
  -3  -1  -2   36.60    3.10
  -3  -1  -2   36.60    2.30
  -3  -1  -2   45.00    3.50
  -3  -1  -2   38.60    3.50
  -3  -1  -2   29.70    3.00
   3  -1   2   36.50    3.30
   3  -1   2   36.50    3.10
   3  -1   2   38.80    3.50
   3  -1   2   34.50    3.50
   3  -1   2   42.10    3.80
  -3   1  -3 1297.97   48.00
   3   1   3 1302.57   47.70
  -3   1  -3 1392.56   48.80
  -3   1  -3 1341.07   47.80
  -3   1  -3 1387.86   48.40
   3   1   3 1343.07   48.10
   3   1   3 1317.57   47.20
  -3   1  -3 1324.07   44.70
  -3   1  -3 1308.37   48.10
   3   1   3 1307.57   47.30
  -3   1  -3 1306.07   47.80
  -3   1  -3 1337.07   47.10
  -3  -1  -3 1315.27   47.50
  -3  -1  -3 1352.56   46.30
   3  -1   3 1324.47   48.00
  -3  -1  -3 1332.87   47.80
  -3  -1  -3 1319.97   49.00
   3  -1   3 1348.86   47.20
   3  -1   3 1279.07   48.40
   3  -1   3 1364.46   48.20
  -3  -1  -3 1327.57   47.70
  -3  -1  -3 1359.86   47.60
  -3   1  -4   12.40    2.60
  -3   1  -4   11.20    2.90
  -3   1  -4   10.30    2.50
  -3   1  -4   14.50    3.10
  -3   1  -4   16.20    1.50
   3   1   4   11.70    2.50
   3   1   4   13.20    2.40
   3   1   4   10.60    2.80
   3   1   4    8.50    2.50
   3   1   4   13.60    2.40
  -3   1  -4   10.10    2.60
  -3   1  -4   17.80    3.20
   3   1   4   12.10    2.70
   3  -1   4   14.70    2.60
  -3  -1  -4   15.00    2.90
   3  -1   4    8.20    2.50
   3  -1   4    8.80    2.40
  -3  -1  -4   10.10    2.40
   3  -1   4    9.60    2.50
  -3  -1  -4   11.50    1.90
  -3  -1  -4    7.40    2.10
  -3  -1  -4    8.10    2.60
  -3  -1  -4   11.10    2.60
  -3  -1  -4   13.90    2.40
   3  -1   4   10.80    2.70
   3   1   5  178.88   10.10
  -3   1  -5  174.88   10.90
   3   1   5  206.08   10.90
  -3   1  -5  174.28   10.60
  -3   1  -5  177.98   10.20
  -3   1  -5  175.58   10.70
  -3   1  -5  192.68    9.90
  -3   1  -5  178.58   10.20
   3   1   5  151.48   10.00
   3   1   5  198.48   11.10
  -3   1  -5  177.58   10.30
  -3   1  -5  173.28    7.70
  -3  -1  -5  172.18    9.10
   3  -1   5  193.58   10.90
  -3  -1  -5  178.18    8.50
  -3  -1  -5  193.48   10.70
   3  -1   5  176.48    9.40
  -3  -1  -5  189.08    7.30
  -3  -1  -5  191.08   10.00
  -3  -1  -5  183.78   10.40
  -3  -1  -5  182.68   10.40
   3  -1   5  160.88   10.10
   3  -1   5  189.68   10.60
  -3  -1  -5  184.98    9.90
   3  -1   5  185.48   11.10
  -3   1  -6   75.29    6.80
   3   1   6   73.19    7.20
   3   1   6   78.29    6.90
   3   1   6   77.19    6.90
   3   1   6   68.39    6.40
  -3   1  -6   70.39    7.00
  -3   1  -6   82.19    7.40
  -3   1  -6   67.39    6.00
  -3   1  -6   86.69    7.10
  -3   1  -6   76.89    6.70
  -3   1  -6   69.09    6.60
  -3   1  -6   79.09    6.70
   3  -1   6   75.39    6.70
  -3  -1  -6   78.19    5.30
  -3  -1  -6   77.79    6.40
   3  -1   6   81.49    7.10
  -3  -1  -6   84.49    7.00
  -3  -1  -6   72.79    6.80
  -3  -1  -6   74.29    6.20
   3  -1   6   71.59    6.90
   3  -1   6   64.49    5.50
   3  -1   6   80.89    7.10
  -3  -1  -6   84.09    6.20
  -3  -1  -6   73.09    3.50
   3   1   7  539.05   24.50
  -3   1  -7  587.24   21.80
   3   1   7  561.94   25.10
  -3   1  -7  516.45   23.00
  -3   1  -7  561.74   27.90
   3   1   7  526.95   25.40
  -3   1  -7  574.64   26.10
  -3   1  -7  562.64   24.70
  -3   1  -7  563.54   25.10
  -3   1  -7  613.54   26.30
  -3  -1  -7  584.24   24.30
  -3  -1  -7  568.04   22.50
  -3  -1  -7  547.05   25.00
   3  -1   7  521.15   25.00
   3  -1   7  549.74   25.00
   3  -1   7  558.34   25.80
  -3  -1  -7  535.55   23.40
   3  -1   7  572.34   25.70
  -3  -1  -7  594.24   25.70
   3  -1   7  548.95   23.50
  -3  -1  -7  565.84   24.10
   3  -1   7  532.55   25.40
  -3   1  -8   -0.20    3.40
  -3   1  -8    3.30    4.20
   3   1   8    5.80    3.50
  -3   1  -8    7.00    4.10
   3   1   8    5.70    2.70
   3   1   8    2.80    3.90
  -3   1  -8    0.80    3.00
  -3   1  -8    1.40    3.50
  -3   1  -8    3.50    3.00
  -3   1  -8    1.30    3.40
   3   1   8    2.20    4.40
  -3   1  -8    4.60    2.20
   3  -1   8   -1.60    3.70
  -3  -1  -8    2.80    3.90
   3  -1   8    0.40    2.80
   3  -1   8    9.70    4.70
  -3  -1  -8    1.80    2.50
  -3  -1  -8   -1.30    3.50
   3  -1   8    5.10    2.90
  -3  -1  -8    2.20    2.70
  -3  -1  -8   -2.50    3.10
   3  -1   8    2.20    3.00
  -3  -1  -8    9.80    4.30
  -3  -1  -8    3.40    3.10
   3  -1   8    0.50    4.80
   3   1   9  100.59   10.40
  -3   1  -9  103.69    7.40
   3   1   9  101.19    9.90
   3   1   9  116.09   12.70
  -3   1  -9  122.39   10.90
   3   1   9   97.99    6.90
  -3   1  -9   90.39   10.80
  -3  -1  -9  115.49   10.10
  -3  -1  -9  115.79    9.00
   3  -1   9  108.49    9.80
   3  -1   9   90.59   11.70
   3  -1   9  106.49    8.50
   3  -1   9   99.29    9.80
  -3  -1  -9   98.79    8.70
  -3  -1  -9  102.49    7.90
  -3  -1  -9   99.99    9.00
  -3   1 -10   11.50    6.20
   3   1  10   15.50    5.00
  -3   1 -10    4.60    5.70
   3   1  10    5.10    4.70
  -3   1 -10    2.90    3.10
   3   1  10    5.60    5.10
  -3   1 -10    2.60    5.20
  -3  -1 -10    6.80    4.50
   3  -1  10    5.90    3.90
   3  -1  10    2.30    4.80
   3  -1  10   -4.30    3.40
  -3  -1 -10    0.50    4.40
  -3  -1 -10   12.60    5.40
  -3  -1 -10    0.20    4.50
   3   1  11  171.48   14.80
   3   1  11  169.88   13.70
  -3   1 -11  165.98   13.50
  -3   1 -11  149.09   13.10
  -3   1 -11  180.98   14.70
  -3  -1 -11  189.38   13.30
  -3  -1 -11  162.88   13.00
  -3  -1 -11  148.09   15.40
   3  -1  11  199.78   17.10
  -3   1 -12   10.90    6.60
  -3   1 -12    2.60    5.50
   3   1  12    8.30    7.10
  -3   1 -12   -9.70    6.60
   3   1  12    1.30    5.50
   3  -1  12    1.80    4.80
  -3  -1 -12   -7.50    4.60
  -3  -1 -12    3.90    7.20
   3  -1  12   -6.10    5.40
   3   1  13   52.89   10.70
  -3   1 -13   91.49   12.20
  -3   1 -13   62.09   11.90
   3   1  13   68.99   12.00
   3  -1  13   92.69   14.60
  -3  -1 -13   71.99   12.40
   3  -1  13   74.89   10.90
   3   1  14   -3.50    7.10
  -3   1 -14    3.10    9.40
   3   1  14   14.30    8.60
  -3   1 -14   -6.80    8.30
   3  -1  14   -4.80    8.90
  -3  -1 -14  -11.40    8.60
   3  -1  14   12.10    8.30
   3   2 -15   11.10   10.80
  -3   2  15    7.10    7.40
  -3   2  15    2.70    7.50
   3  -2 -15   12.00    7.90
   3  -2 -15  -20.70   10.30
  -3  -2  15   -1.80   10.00
  -3   2  14   -1.40    7.10
   3   2 -14   -9.60    7.00
   3   2 -14    1.70    7.10
  -3   2  14    4.70    8.10
  -3   2  14   -1.30    6.50
   3  -2 -14  -17.90    7.40
  -3  -2  14   -4.70    5.00
  -3  -2  14    9.10    6.30
  -3  -2  14   -4.50    7.40
   3  -2 -14    1.90    7.50
  -3   2  13   -5.80    5.20
   3   2 -13    5.40    6.30
  -3   2  13   -2.90    5.30
  -3   2  13   -2.90    6.70
   3   2 -13    5.30    7.20
   3  -2 -13    3.60    6.00
  -3  -2  13    1.90    5.70
  -3  -2  13    5.50    6.00
   3  -2 -13   -4.90    5.90
  -3  -2  13    3.20    5.90
   3   2 -12   74.89   11.00
  -3   2  12   65.69    9.40
   3   2 -12   61.89   10.40
  -3   2  12   76.89   11.60
  -3  -2  12   84.39   10.50
  -3  -2  12   70.49   10.40
   3  -2 -12   83.39   11.50
  -3  -2  12   64.69    9.00
   3  -2 -12   67.39   10.50
  -3   2  11   53.99    9.10
   3   2 -11   65.89   10.50
   3   2 -11   69.99    9.60
  -3   2  11   73.39   10.10
   3   2 -11   53.09    8.70
  -3   2  11   58.09    8.50
  -3  -2  11   56.69    8.30
  -3  -2  11   70.69    9.10
   3  -2 -11   67.69    9.50
   3  -2 -11   49.30    7.60
  -3  -2  11   63.19    8.50
  -3  -2  11   67.09   14.70
  -3  -2  11   75.99   10.50
   3   2 -10   31.30    6.60
   3   2 -10   33.40    7.20
   3   2 -10   31.00    6.10
  -3   2  10   26.20    5.90
  -3   2  10   29.20    6.90
  -3   2  10   21.30    6.00
  -3  -2  10   26.20    5.20
  -3  -2  10   41.70    7.90
   3  -2 -10   43.00    7.50
   3  -2 -10   35.70    6.70
  -3  -2  10   25.20    5.30
  -3  -2  10   26.70    7.60
   3  -2 -10   34.00    4.90
  -3  -2  10   34.60    6.40
  -3  -2  10   34.30    6.60
   3  -2 -10   43.40    7.50
  -3   2   9   16.20    9.70
  -3   2   9   30.10    6.00
  -3   2   9   41.00    6.70
  -3   2   9   30.70    5.60
   3   2  -9   31.70    6.20
   3   2  -9   31.10    5.20
   3   2  -9   40.30    6.50
   3   2  -9   41.10    7.80
   3   2  -9   39.20    7.10
  -3   2   9   41.30    6.30
   3  -2  -9   30.20    6.80
   3  -2  -9   31.60    4.20
   3  -2  -9   34.50    6.10
  -3  -2   9   30.90    5.90
   3  -2  -9   35.30    4.50
   3  -2  -9   23.90    5.60
  -3  -2   9   37.20    7.70
  -3  -2   9   30.30    5.70
  -3  -2   9   32.00    5.20
   3  -2  -9   27.90    5.90
  -3  -2   9   32.20    6.40
  -3   2   8   -6.00    4.80
   3   2  -8    0.80    3.90
   3   2  -8    1.00    2.70
   3   2  -8    0.10    3.30
   3   2  -8   -0.80    2.90
  -3   2   8    0.10    2.70
   3   2  -8   -0.90    3.20
  -3   2   8    1.00    2.50
   3   2  -8    3.70    3.20
  -3   2   8    0.00    2.60
  -3  -2   8    2.90    3.30
   3  -2  -8    2.00    2.60
   3  -2  -8    2.50    2.70
  -3  -2   8   -6.80    2.30
  -3  -2   8    1.50    2.00
   3  -2  -8    0.30    1.50
   3  -2  -8    4.20    2.00
  -3  -2   8    1.80    2.80
  -3  -2   8    2.80    3.40
   3  -2  -8    9.60    4.20
   3  -2  -8    5.50    3.80
   3   2  -7   80.09    7.50
   3   2  -7   76.79    6.90
  -3   2   7   80.79    7.40
   3   2  -7   60.09    6.10
  -3   2   7   64.99    6.50
   3   2  -7   73.49    7.10
  -3   2   7   64.79    9.40
   3   2  -7   79.09    8.20
   3   2  -7   61.09    5.70
  -3   2   7   68.79    6.80
  -3   2   7   84.09    6.80
   3  -2  -7   77.49    6.70
  -3  -2   7   78.59    6.80
   3  -2  -7   77.09    7.00
  -3  -2   7   71.29    5.70
   3  -2  -7   66.19    4.60
  -3  -2   7   93.79    7.30
   3  -2  -7   75.69    6.90
  -3  -2   7   87.19    7.60
   3  -2  -7   77.29    7.80
  -3  -2   7   84.59    7.40
   3   2  -6    4.70    2.50
   3   2  -6    3.20    2.50
  -3   2   6    1.60    2.50
  -3   2   6    1.70    2.20
   3   2  -6    7.90    3.10
   3   2  -6    6.40    2.20
  -3   2   6   11.60    5.90
   3   2  -6    4.20    2.80
  -3   2   6    7.10    2.60
   3   2  -6   18.20    4.80
   3  -2  -6    1.20    2.90
   3  -2  -6    4.20    1.50
  -3  -2   6    4.00    2.50
  -3  -2   6    5.70    1.90
  -3  -2   6    1.20    2.40
  -3  -2   6    7.20    2.80
   3  -2  -6   10.40    3.00
   3  -2  -6    9.40    2.80
  -3  -2   6   14.60    3.90
   3  -2  -6    3.60    1.40
   3   2  -5  215.18   11.40
  -3   2   5  224.18   11.30
  -3   2   5  275.67   16.10
  -3   2   5  224.98   11.50
   3   2  -5  227.08   13.00
   3   2  -5  227.98   12.00
   3   2  -5  188.98   12.00
  -3   2   5  219.18   11.40
  -3   2   5  222.48   10.00
   3   2  -5  205.98   12.30
   3   2  -5  221.58   11.70
   3   2  -5  217.48   10.00
  -3   2   5  232.38   12.50
   3   2  -5  193.18   10.80
  -3  -2   5  210.78   11.00
  -3  -2   5  215.48   11.00
  -3  -2   5  222.58   10.00
  -3  -2   5  222.28   12.40
   3  -2  -5  230.38   11.20
   3  -2  -5  228.18   11.00
   3  -2  -5  233.78   10.10
   3  -2  -5  218.48   11.40
   3  -2  -5  212.48   12.30
  -3  -2   5  256.17   12.10
  -3   2   4  139.09    6.90
   3   2  -4  116.69    8.10
   3   2  -4  141.89    6.40
   3   2  -4  130.29    7.50
  -3   2   4  139.79    7.90
  -3   2   4  149.69    8.00
   3   2  -4  128.09    8.70
  -3   2   4  140.59    8.80
   3   2  -4  120.39    7.50
  -3   2   4  157.38   10.60
   3   2  -4  141.99    8.60
   3   2  -4  132.59    8.80
  -3  -2   4  140.99    6.50
  -3  -2   4  138.19    7.50
  -3  -2   4  149.19    8.20
   3  -2  -4  139.19    8.00
  -3  -2   4  150.28    9.20
   3  -2  -4  123.39    7.10
   3  -2  -4  134.09    7.00
   3  -2  -4  132.49    8.70
  -3  -2   4  140.39    7.50
   3  -2  -4  131.39    7.40
   3   2  -3  527.35   20.30
  -3   2   3  512.25   20.90
   3   2  -3  492.35   17.30
   3   2  -3  500.05   20.80
   3   2  -3  493.15   20.50
  -3   2   3  501.25   19.80
  -3   2   3  485.65   18.90
  -3   2   3  469.25   18.90
  -3   2   3  507.25   18.70
   3   2  -3  469.95   18.80
   3   2  -3  493.45   19.00
   3   2  -3  457.55   20.20
   3   2  -3  465.95   18.90
  -3  -2   3  478.35   18.40
  -3  -2   3  462.75   19.90
  -3  -2   3  496.75   18.50
   3  -2  -3  498.55   20.90
  -3  -2   3  465.05   19.80
   3  -2  -3  458.05   18.60
   3  -2  -3  485.75   18.40
   3  -2  -3  488.95   18.70
  -3  -2   3  487.75   20.90
   3   2  -2    1.50    1.00
   3   2  -2    1.70    1.90
  -3   2   2    3.60    2.20
   3   2  -2    1.10    0.50
  -3   2   2    2.00    0.90
   3   2  -2    3.10    1.70
  -3   2   2    1.00    1.50
   3   2  -2    2.70    1.10
   3   2  -2   -0.20    0.90
   3   2  -2    1.10    1.30
  -3   2   2    1.50    1.40
  -3   2   2   -0.10    1.10
  -3   2   2    1.30    1.00
  -3   2   2    2.70    1.30
   3  -2  -2    0.80    0.70
  -3  -2   2    1.00    1.60
  -3  -2   2    1.80    1.40
   3  -2  -2    0.10    0.80
  -3  -2   2    1.70    0.80
   3  -2  -2    2.30    1.50
   3  -2  -2    0.30    1.40
   3  -2  -2    2.90    1.30
   3  -2  -2    1.80    1.00
  -3  -2   2    2.90    1.40
  -3  -2   2    2.80    1.80
  -3   2   1   24.60    2.10
   3   2  -1   25.30    2.00
   3   2  -1   24.70    2.00
  -3   2   1   18.10    2.70
   3   2  -1   22.80    3.20
  -3   2   1   21.70    2.20
   3   2  -1   27.00    2.10
   3   2  -1   30.30    3.90
  -3   2   1   25.90    2.20
  -3   2   1   25.90    3.40
   3   2  -1   19.10    3.10
  -3   2   1   19.40    3.20
  -3   2   1   21.30    2.20
   3  -2  -1   27.50    3.20
  -3  -2   1   21.50    1.20
  -3  -2   1   19.20    2.60
  -3  -2   1   21.10    3.20
  -3  -2   1   19.40    3.10
   3  -2  -1   26.40    3.70
  -3  -2   1   22.10    1.20
   3  -2  -1   30.00    2.00
  -3  -2   1   23.10    3.40
   3  -2  -1   26.30    3.20
   3  -2  -1   22.70    2.20
   3   2   0 1189.18   41.30
   3   2   0 1158.98   41.30
  -3   2   0 1205.28   43.70
  -3   2   0 1239.08   43.70
   3   2   0 1219.98   43.70
  -3   2   0 1184.08   42.40
   3   2   0 1219.28   41.20
  -3   2   0 1057.59   41.60
  -3   2   0 1194.58   43.90
  -3   2   0 1200.38   41.70
  -3   2   0 1190.38   41.80
   3   2   0 1186.28   43.30
   3   2   0 1211.58   42.20
  -3   2   0 1231.78   42.60
   3   2   0 1223.98   44.20
  -3   2   0 1189.18   43.10
   3  -2   0 1196.78   41.00
  -3  -2   0 1190.48   44.00
  -3  -2   0 1199.18   43.60
  -3  -2   0 1263.67   44.00
   3  -2   0 1159.48   43.00
   3  -2   0 1196.68   42.90
  -3  -2   0 1170.68   41.50
  -3  -2   0 1198.28   43.40
   3  -2   0 1246.58   42.60
  -3  -2   0 1218.68   42.50
   3   2   1  233.58    8.70
   3   2   1  248.28   10.10
  -3   2  -1  233.88    9.60
  -3   2  -1  244.88   11.30
  -3   2  -1  249.78   10.40
  -3   2  -1  248.48   11.70
  -3   2  -1  232.58   10.40
   3   2   1  230.28   12.10
  -3   2  -1  250.97    8.50
   3   2   1  248.88   10.40
   3   2   1  230.78   11.50
  -3   2  -1  223.48   11.30
   3   2   1  244.38   10.10
   3   2   1  250.97    9.40
   3   2   1  243.08   10.00
  -3   2  -1  246.98   12.10
   3  -2   1  237.38   12.60
  -3  -2  -1  234.58    9.20
  -3  -2  -1  231.08   10.10
  -3  -2  -1  241.88    8.90
  -3  -2  -1  252.57   11.10
  -3  -2  -1  233.18   10.40
   3  -2   1  247.98   10.10
   3  -2   1  239.28    9.80
   3  -2   1  255.37   10.00
   3  -2   1  247.28   11.60
  -3  -2  -1  248.68   11.70
   3  -2   1  235.48   11.30
  -3  -2  -1  240.58   11.70
  -3   2  -2  557.64   22.40
   3   2   2  521.75   21.10
   3   2   2  532.95   22.00
  -3   2  -2  544.05   21.00
   3   2   2  556.14   21.10
  -3   2  -2  544.65   22.10
  -3   2  -2  576.44   23.00
   3   2   2  548.35   20.70
   3   2   2  554.24   19.20
  -3   2  -2  553.84   22.40
  -3   2  -2  528.25   21.10
   3   2   2  531.95   18.70
  -3   2  -2  541.25   19.20
   3   2   2  542.15   19.80
   3   2   2  541.15   20.70
  -3   2  -2  522.85   21.80
   3  -2   2  524.35   22.10
   3  -2   2  537.35   20.80
  -3  -2  -2  553.64   22.40
   3  -2   2  529.15   20.50
  -3  -2  -2  549.85   20.20
  -3  -2  -2  523.95   21.60
   3  -2   2  530.85   22.30
  -3  -2  -2  512.35   19.90
  -3  -2  -2  583.34   22.60
  -3  -2  -2  503.75   21.10
  -3  -2  -2  548.15   19.30
   3  -2   2  529.85   21.80
   3   2   3   99.49    5.80
   3   2   3  103.09    5.10
   3   2   3  111.59    7.10
  -3   2  -3   96.29    6.30
  -3   2  -3   89.89    6.40
   3   2   3   99.19    6.30
  -3   2  -3  107.09    7.10
  -3   2  -3   90.59    7.10
  -3   2  -3  104.29    7.30
   3   2   3  106.89    4.90
  -3   2  -3   93.99    7.20
  -3   2  -3   96.19    6.30
   3   2   3   95.69    6.40
  -3   2  -3   96.39    4.30
  -3  -2  -3   85.69    6.80
   3  -2   3   92.29    6.00
  -3  -2  -3   87.79    6.60
  -3  -2  -3   95.09    6.10
   3  -2   3   98.19    6.70
  -3  -2  -3  105.09    6.00
   3  -2   3   93.79    6.20
   3  -2   3   84.79    4.40
   3  -2   3   96.29    7.10
  -3  -2  -3   94.89    5.70
  -3  -2  -3   95.39    5.00
   3   2   4    5.40    2.20
  -3   2  -4    3.00    1.70
  -3   2  -4    6.80    2.30
  -3   2  -4    8.70    1.20
  -3   2  -4    4.80    2.70
  -3   2  -4   13.50    3.40
  -3   2  -4    8.10    2.30
  -3   2  -4    7.20    2.90
   3   2   4   13.40    3.50
  -3   2  -4    7.50    2.30
   3   2   4   10.10    2.90
   3   2   4    6.30    2.00
   3   2   4    8.60    2.50
   3  -2   4    7.00    2.50
   3  -2   4    7.40    2.80
  -3  -2  -4    8.90    2.80
   3  -2   4    8.80    2.50
  -3  -2  -4    6.00    2.10
   3  -2   4    2.00    1.70
  -3  -2  -4    8.20    2.20
  -3  -2  -4    6.40    2.90
   3  -2   4   14.00    3.20
  -3  -2  -4    8.70    2.00
  -3  -2  -4    6.80    1.40
  -3  -2  -4    8.50    2.20
   3  -2   4   10.50    3.30
  -3   2  -5   42.90    5.20
  -3   2  -5   35.70    5.40
   3   2   5   43.40    5.60
  -3   2  -5   40.70    7.30
   3   2   5   27.60    5.10
  -3   2  -5   41.40    5.50
  -3   2  -5   43.70    6.20
   3   2   5   38.00    4.70
   3   2   5   33.40    4.20
  -3   2  -5   38.20    5.20
   3   2   5   39.40    4.00
  -3  -2  -5   46.60    6.00
  -3  -2  -5   39.10    2.40
   3  -2   5   35.10    5.70
   3  -2   5   35.70    5.30
  -3  -2  -5   42.40    4.40
   3  -2   5   36.10    4.80
   3  -2   5   38.50    4.50
  -3  -2  -5   40.30    4.40
  -3  -2  -5   37.90    4.90
  -3  -2  -5   35.30    5.00
   3  -2   5   50.29    5.90
   3  -2   5   50.19    6.10
  -3  -2  -5   49.99    5.00
   3   2   6  202.48   12.30
  -3   2  -6  227.98   13.90
  -3   2  -6  228.28   13.30
   3   2   6  211.98   11.60
  -3   2  -6  221.48   12.80
  -3   2  -6  220.28   13.10
  -3   2  -6  223.38   12.90
   3   2   6  223.28   11.30
  -3   2  -6  210.78   12.20
  -3   2  -6  223.28   13.30
   3   2   6  227.98   12.80
   3   2   6  224.18   13.00
   3  -2   6  222.58   12.30
   3  -2   6  223.48   12.90
  -3  -2  -6  212.38    9.80
  -3  -2  -6  217.68   10.90
  -3  -2  -6  235.18   12.50
   3  -2   6  204.48   11.60
   3  -2   6  209.88   13.40
  -3  -2  -6  215.98   12.50
  -3  -2  -6  194.78   11.70
   3  -2   6  209.88   12.40
  -3  -2  -6  203.88   11.40
   3   2   7  223.98   13.70
  -3   2  -7  255.67   13.90
  -3   2  -7  235.28   15.00
   3   2   7  221.68   13.70
  -3   2  -7  225.08   14.00
  -3   2  -7  230.28   13.80
  -3   2  -7  240.38   14.20
   3   2   7  243.18   12.60
   3   2   7  215.88   12.60
  -3   2  -7  210.88   13.80
   3   2   7  214.58   14.80
   3  -2   7  198.08   12.60
  -3  -2  -7  238.38   12.20
   3  -2   7  246.18   14.20
   3  -2   7  216.28   12.90
  -3  -2  -7  230.68   12.50
  -3  -2  -7  244.18   13.70
   3  -2   7  191.38   13.80
  -3  -2  -7  222.18    9.70
  -3  -2  -7  246.68   13.50
   3  -2   7  227.88   13.90
  -3  -2  -7  239.78   13.80
  -3  -2  -7  229.08   14.30
   3  -2   7  220.48   13.70
   3   2   8   10.80    4.10
   3   2   8    8.50    3.80
  -3   2  -8   11.80    4.80
   3   2   8    3.00    3.60
  -3   2  -8    8.40    5.30
  -3   2  -8    3.50    3.60
  -3   2  -8    9.30    4.10
   3   2   8    2.90    4.20
  -3   2  -8   -1.20    3.60
  -3   2  -8    2.20    5.10
  -3   2  -8    9.00    6.10
   3   2   8    6.50    4.00
  -3  -2  -8    3.30    3.80
   3  -2   8    4.20    4.70
   3  -2   8    2.70    4.00
   3  -2   8    9.40    5.90
   3  -2   8   10.20    3.70
  -3  -2  -8   13.40    3.80
  -3  -2  -8    3.30    2.20
  -3  -2  -8    5.90    4.10
  -3  -2  -8   10.20    4.10
  -3  -2  -8    1.10    3.30
   3  -2   8    0.50    3.30
   3  -2   8    6.10    3.60
  -3   2  -9   24.80    5.90
   3   2   9   44.60    6.90
   3   2   9   27.60    6.40
  -3   2  -9   56.79    8.80
   3   2   9   40.20    6.30
  -3   2  -9   35.60    7.10
   3   2   9   44.20    7.60
  -3  -2  -9   36.20    6.50
   3  -2   9   51.29    7.20
  -3  -2  -9   39.70    7.10
   3  -2   9   41.80    7.40
   3  -2   9   41.70    7.10
  -3  -2  -9   44.30    6.10
  -3  -2  -9   45.50    7.60
  -3   2 -10    2.40    5.20
  -3   2 -10   -1.70    4.40
   3   2  10   14.00    5.50
  -3   2 -10    0.70    4.60
   3   2  10    0.10    5.00
   3  -2  10    3.70    4.20
   3  -2  10   -4.00    3.80
  -3  -2 -10    5.90    4.80
  -3  -2 -10    2.20    4.10
   3  -2  10    4.20    4.70
  -3  -2 -10   -1.60    3.60
   3   2  11    1.10    5.40
  -3   2 -11   11.00    6.30
   3   2  11   -0.10    4.70
  -3   2 -11    1.30    5.00
  -3   2 -11   -0.50    5.30
  -3  -2 -11    6.20    5.90
  -3  -2 -11  -10.00    5.60
  -3  -2 -11   -7.70    5.10
   3  -2  11    7.10    4.30
  -3   2 -12   13.70    7.10
  -3   2 -12   15.60   11.50
  -3   2 -12   10.50    6.90
   3   2  12   15.60    6.70
   3   2  12   14.40    6.90
   3  -2  12   15.80    6.90
  -3  -2 -12   24.80    9.20
   3  -2  12   15.70    7.00
  -3  -2 -12   18.00    7.60
  -3   2 -13   -5.20    7.30
   3   2  13   -5.50    7.60
   3   2  13   -1.80    6.80
  -3   2 -13    4.80    7.90
  -3   2 -13  -12.80    7.70
  -3  -2 -13    4.40    7.90
   3  -2  13    7.10    6.90
   3  -2  13   -2.10    7.70
  -3   2 -14    7.50    8.10
   3   2  14   12.50    9.70
  -3   2 -14    6.80   14.30
  -3  -2 -14  -10.90   10.10
   3  -2  14    0.90    8.20
   3  -2  14    1.70    8.60
  -3   3  15   -0.90    8.60
   3   3 -15  -19.40    9.90
   3   3 -15    3.80    9.20
  -3   3  15   -9.10    8.80
  -3   3  15   -8.60    8.20
  -3  -3  15   -4.90   22.30
   3  -3 -15   10.10   10.20
   3   3 -14    9.10    8.50
   3   3 -14   18.20   11.00
  -3   3  14   15.20    8.70
  -3   3  14    1.60    6.60
  -3   3  14   20.20    7.70
  -3  -3  14    2.50    8.20
   3  -3 -14   27.70   11.60
   3  -3 -14   20.00    9.00
  -3   3  13   18.10    7.70
   3   3 -13   16.60    8.50
  -3   3  13   19.90    7.20
   3   3 -13   17.10    6.70
  -3   3  13    9.40    6.70
   3  -3 -13    9.40    8.00
  -3  -3  13   -2.30    6.10
  -3  -3  13   16.50   11.40
   3  -3 -13   13.80    8.20
  -3  -3  13   23.30    8.50
   3   3 -12    0.00    5.00
  -3   3  12   -1.90    5.30
  -3   3  12    2.30    5.20
  -3   3  12   -4.10    4.60
   3   3 -12   10.70    7.00
  -3  -3  12    4.60    6.00
   3  -3 -12    1.40    6.10
   3  -3 -12   -7.20    5.50
  -3  -3  12   -3.80    4.20
  -3  -3  12    2.70    5.00
  -3  -3  12   -3.50    5.00
  -3   3  11   -2.20    4.10
   3   3 -11   -8.80    3.90
  -3   3  11    2.00    5.30
   3   3 -11    0.30    5.20
  -3   3  11   -0.80    4.00
   3  -3 -11    3.10    5.30
   3  -3 -11   -1.40    4.70
  -3  -3  11   -3.60    4.60
  -3  -3  11   -8.60    4.30
  -3  -3  11    3.10    4.90
  -3  -3  11    3.10    4.10
  -3   3  10    0.80    3.70
   3   3 -10    0.50    4.70
   3   3 -10    5.10    5.40
  -3   3  10   -3.10    4.20
   3   3 -10    5.00    5.00
  -3  -3  10   -1.60    5.40
   3  -3 -10   -1.20    4.00
   3  -3 -10    3.40    4.40
  -3  -3  10   -3.50    4.00
  -3  -3  10    1.60    2.90
  -3  -3  10    3.10    4.30
  -3  -3  10   -5.70    4.20
   3   3  -9   35.90    6.60
   3   3  -9   36.20    5.90
  -3   3   9   40.80    6.50
  -3   3   9   31.90    6.60
   3   3  -9   25.60    6.20
  -3   3   9   37.10    6.90
   3   3  -9   41.30    7.60
  -3   3   9   30.00    7.60
  -3  -3   9   41.30    7.30
  -3  -3   9   28.60    5.90
  -3  -3   9   32.00    5.10
   3  -3  -9   32.60    6.40
   3  -3  -9   40.10    5.70
   3  -3  -9   45.50    6.40
  -3  -3   9   23.00    5.10
   3  -3  -9   33.40    6.50
  -3  -3   9   35.90    8.00
  -3   3   8   -2.70    3.70
   3   3  -8    1.30    3.80
  -3   3   8    0.70    5.90
  -3   3   8   -2.90    2.20
   3   3  -8    2.10    3.40
   3   3  -8   -0.70    2.60
   3   3  -8   -2.90    3.50
  -3   3   8    1.90    2.80
  -3   3   8    3.40    2.70
   3   3  -8   -0.80    3.60
   3   3  -8    0.60    4.40
  -3   3   8   -2.70    3.40
   3  -3  -8   -4.40    3.10
   3  -3  -8    0.80    3.30
  -3  -3   8    2.50    3.40
  -3  -3   8   -4.70    2.60
  -3  -3   8    0.30    2.70
   3  -3  -8   -0.40    3.10
   3  -3  -8   -3.30    4.10
  -3  -3   8    1.80    3.10
   3  -3  -8    7.90    3.70
  -3  -3   8   -2.20    3.10
   3  -3  -8   -0.40    1.20
  -3  -3   8    2.00    3.00
   3   3  -7   65.89    5.50
  -3   3   7   64.39    7.80
   3   3  -7   65.89    8.20
  -3   3   7   62.29    5.10
   3   3  -7   79.99    7.30
  -3   3   7   73.19    6.40
   3   3  -7   69.19    8.10
   3   3  -7   69.99    8.00
  -3   3   7   72.49    8.40
  -3   3   7   79.09   10.80
  -3   3   7   60.49    7.10
   3   3  -7   53.09    7.70
   3  -3  -7   77.49   10.50
   3  -3  -7   66.39    6.80
  -3  -3   7   74.49    6.90
  -3  -3   7   75.99    7.60
  -3  -3   7   66.39    6.40
   3  -3  -7   70.19    8.70
   3  -3  -7   65.19    6.10
   3  -3  -7   72.39    6.50
  -3  -3   7   63.49    7.00
  -3  -3   7   59.99    5.40
  -3  -3   7   61.49    8.20
   3  -3  -7   70.69    4.90
   3   3  -6  150.28   10.40
  -3   3   6  123.59    7.70
  -3   3   6  130.79    9.10
   3   3  -6  133.19    9.00
  -3   3   6  126.59    9.70
   3   3  -6  150.18    8.50
   3   3  -6  116.09    8.60
   3   3  -6  134.59    9.40
  -3   3   6  129.09    7.00
   3   3  -6  148.19   10.50
  -3   3   6  108.89   11.20
  -3   3   6  137.49   10.20
   3   3  -6  120.09   10.60
  -3   3   6  135.59    9.10
   3   3  -6  136.39   10.00
  -3  -3   6  126.79    9.70
  -3  -3   6  149.39    8.50
   3  -3  -6  137.49   10.20
  -3  -3   6  131.09    8.20
   3  -3  -6  129.29    7.20
  -3  -3   6  135.09    8.00
   3  -3  -6  126.99    7.90
   3  -3  -6  144.59   10.20
   3  -3  -6  137.59    8.00
  -3  -3   6  140.19   10.50
   3  -3  -6  126.49    9.00
  -3  -3   6  137.69    9.00
  -3   3   5  203.08    9.10
  -3   3   5  160.28    9.70
  -3   3   5  175.38   11.70
   3   3  -5  173.18   10.20
  -3   3   5  192.28   10.60
   3   3  -5  208.78   12.50
   3   3  -5  190.08   11.30
   3   3  -5  174.58   12.00
   3   3  -5  200.08   10.80
   3   3  -5  196.78    8.90
  -3   3   5  186.68   10.40
  -3   3   5  183.88   10.30
   3   3  -5  187.38   12.00
   3   3  -5  197.98   10.80
   3  -3  -5  201.18    9.20
  -3  -3   5  183.18    9.40
  -3  -3   5  206.78    9.70
   3  -3  -5  189.38    9.30
   3  -3  -5  189.18   10.00
  -3  -3   5  185.38   10.60
  -3  -3   5  192.18   12.30
   3  -3  -5  211.78    9.60
  -3  -3   5  193.18   11.90
   3  -3  -5  178.58   10.70
   3  -3  -5  187.98   11.60
   3  -3  -5  190.18   12.00
  -3   3   4   46.10    5.30
   3   3  -4   44.00    7.20
  -3   3   4   46.00    4.70
   3   3  -4   53.49    6.80
   3   3  -4   39.90    4.20
  -3   3   4   44.70    6.00
   3   3  -4   57.39    5.00
   3   3  -4   41.90    5.30
  -3   3   4   45.10    3.80
  -3   3   4   39.90    4.10
   3   3  -4   48.50    3.30
  -3   3   4   39.70    5.20
   3   3  -4   35.60    5.30
   3  -3  -4   47.90    4.20
  -3  -3   4   50.19    6.90
   3  -3  -4   40.50    3.30
  -3  -3   4   49.40    6.10
  -3  -3   4   46.40    3.50
   3  -3  -4   40.20    3.30
   3  -3  -4   49.30    5.90
  -3  -3   4   48.00    5.90
  -3  -3   4   43.80    3.40
   3  -3  -4   48.00    5.60
   3  -3  -4   40.30    3.70
   3   3  -3  233.18   10.20
   3   3  -3  232.58   11.60
  -3   3   3  221.18   10.10
  -3   3   3  220.88   10.40
  -3   3   3  209.68   11.30
  -3   3   3  247.58   12.90
   3   3  -3  220.88   12.60
   3   3  -3  218.88   10.10
  -3   3   3  217.58   10.20
  -3   3   3  203.78   11.50
   3   3  -3  225.08   10.80
   3   3  -3  217.18   12.50
   3   3  -3  221.08    9.10
   3   3  -3  246.38   13.00
  -3   3   3  224.48    8.00
   3   3  -3  229.48   12.00
   3  -3  -3  224.98   10.50
  -3  -3   3  233.88   12.40
   3  -3  -3  223.78   11.90
   3  -3  -3  220.28    8.50
  -3  -3   3  217.78   12.60
  -3  -3   3  213.18    8.10
  -3  -3   3  216.08   12.80
  -3  -3   3  234.18   12.50
   3  -3  -3  228.78   10.70
   3  -3  -3  233.88   12.20
  -3   3   2  201.78   10.50
   3   3  -2  196.68    8.40
  -3   3   2  191.28    8.50
  -3   3   2  184.18    8.50
  -3   3   2  190.38    9.30
  -3   3   2  176.98   10.70
  -3   3   2  204.38    9.70
  -3   3   2  194.38    8.20
   3   3  -2  192.88   11.30
  -3   3   2  180.98   10.70
   3   3  -2  199.18   10.80
   3   3  -2  195.58    8.40
   3   3  -2  210.88   11.30
   3   3  -2  181.28   10.20
  -3  -3   2  168.08   10.50
   3  -3  -2  198.18   10.70
   3  -3  -2  187.38   10.40
  -3  -3   2  192.38   10.80
   3  -3  -2  187.18    9.60
   3  -3  -2  199.58    9.60
  -3  -3   2  195.58   11.50
  -3  -3   2  208.78   11.80
  -3   3   1    0.50    1.20
  -3   3   1    2.70    2.00
   3   3  -1    3.00    1.90
  -3   3   1    3.10    2.40
   3   3  -1    5.10    2.30
   3   3  -1    6.90    2.50
   3   3  -1    5.00    1.00
  -3   3   1    4.90    1.40
  -3   3   1    4.60    1.70
  -3   3   1    3.70    2.30
  -3   3   1    5.90    1.40
   3   3  -1    2.40    1.70
   3   3  -1    2.20    2.00
   3   3  -1    3.50    1.00
  -3   3   1    3.70    1.70
   3   3  -1    3.50    1.30
  -3  -3   1    4.50    2.70
   3  -3  -1    5.20    2.10
   3  -3  -1    4.80    1.70
  -3  -3   1    2.20    1.90
  -3  -3   1    2.00    1.70
   3  -3  -1    3.90    1.60
   3  -3  -1    6.80    1.90
  -3  -3   1    4.30    2.20
  -3  -3   1    3.50    2.00
  -3   3   0    0.60    2.30
  -3   3   0    2.90    1.10
   3   3   0    3.20    2.50
  -3   3   0    1.20    1.50
  -3   3   0    1.50    1.70
   3   3   0    5.40    2.30
   3   3   0    2.90    0.90
  -3   3   0    2.10    1.20
  -3   3   0    4.80    2.20
   3   3   0    3.40    1.50
   3   3   0    3.00    0.90
  -3   3   0    1.30    1.50
   3   3   0    4.60    1.40
   3   3   0    1.60    1.80
  -3   3   0    2.80    1.90
   3   3   0    4.80    1.60
   3   3   0    5.30    2.20
  -3   3   0    2.00    1.60
  -3  -3   0    3.70    2.20
   3  -3   0    1.20    1.90
  -3  -3   0    1.10    1.60
   3  -3   0    0.40    2.00
  -3  -3   0    2.30    1.50
   3  -3   0    3.40    1.90
  -3  -3   0    1.00    2.00
  -3   3  -1   -1.40    1.30
   3   3   1   -0.10    0.90
   3   3   1    1.60    2.00
   3   3   1   -0.90    1.50
  -3   3  -1    1.30    1.80
  -3   3  -1    2.10    1.20
  -3   3  -1    5.70    2.20
  -3   3  -1    4.80    2.50
  -3   3  -1    0.70    0.90
   3   3   1    8.00    2.50
  -3   3  -1    1.60    1.70
  -3   3  -1   -0.60    1.50
   3   3   1    3.60    1.60
   3   3   1    1.80    1.00
   3   3   1    2.50    2.30
   3   3   1    2.10    1.60
  -3   3  -1    2.60    1.00
  -3   3  -1    5.40    1.60
   3   3   1    0.00    0.90
  -3  -3  -1    0.60    1.70
  -3  -3  -1    4.80    1.70
  -3  -3  -1    0.80    2.00
  -3  -3  -1    1.70    2.00
  -3  -3  -1    1.20    1.60
   3  -3   1    2.80    1.90
   3  -3   1    2.00    1.70
   3  -3   1    2.10    1.90
   3  -3   1   -0.70    1.80
   3   3   2   19.70    2.00
   3   3   2   14.40    2.30
   3   3   2   16.10    2.70
  -3   3  -2   23.40    3.90
   3   3   2   17.40    2.90
  -3   3  -2   12.90    3.50
  -3   3  -2   17.80    3.40
  -3   3  -2   17.90    4.30
  -3   3  -2   15.80    3.60
  -3   3  -2   18.80    2.90
   3   3   2   18.70    3.50
  -3   3  -2   19.20    2.60
   3   3   2   19.30    2.70
  -3   3  -2   15.90    2.80
   3   3   2   14.10    1.60
   3   3   2   21.10    4.10
  -3  -3  -2   16.90    3.70
   3  -3   2   16.20    2.20
   3  -3   2   15.30    2.00
   3  -3   2   16.00    3.70
  -3  -3  -2   19.60    2.40
  -3  -3  -2   22.30    3.50
  -3  -3  -2   16.90    3.80
  -3  -3  -2   12.60    2.90
   3  -3   2   20.20    3.30
   3  -3   2   18.80    3.70
  -3   3  -3   25.60    3.70
  -3   3  -3   23.60    4.00
  -3   3  -3   35.60    5.80
   3   3   3   26.60    2.60
   3   3   3   36.30    5.30
  -3   3  -3   24.50    3.60
  -3   3  -3   31.30    4.80
   3   3   3   26.80    4.30
   3   3   3   27.20    3.30
   3   3   3   28.40    3.60
  -3   3  -3   29.20    4.80
   3  -3   3   26.40    3.40
   3  -3   3   27.20    4.60
  -3  -3  -3   22.80    4.40
  -3  -3  -3   30.10    2.60
  -3  -3  -3   27.20    4.80
   3  -3   3   36.30    3.40
  -3  -3  -3   31.00    2.80
  -3  -3  -3   28.60    2.50
   3  -3   3   31.50    4.80
  -3  -3  -3   32.00    4.00
  -3  -3  -3   23.90    4.40
  -3   3  -4   -2.80    1.50
   3   3   4    0.80    1.60
  -3   3  -4   -2.30    2.20
   3   3   4    3.40    3.00
   3   3   4    1.00    1.70
  -3   3  -4    5.40    3.10
   3   3   4    0.50    1.50
   3   3   4    2.40    2.00
  -3   3  -4    2.40    1.80
  -3   3  -4    0.80    2.50
  -3   3  -4   -1.70    2.30
  -3   3  -4    2.50    2.10
  -3   3  -4    0.30    1.50
   3   3   4    2.60    2.00
   3   3   4    1.10    1.50
  -3  -3  -4    1.90    1.50
  -3  -3  -4   -3.40    1.90
   3  -3   4    1.00    2.50
  -3  -3  -4   -2.00    2.30
   3  -3   4   -0.30    1.40
   3  -3   4   -3.20    2.80
  -3  -3  -4    0.20    2.20
  -3  -3  -4    0.60    1.50
  -3  -3  -4   -0.40    1.40
   3  -3   4    4.50    2.40
  -3  -3  -4    0.90    1.60
   3   3   5    1.60    1.80
   3   3   5    6.40    2.50
   3   3   5    3.40    2.50
  -3   3  -5    1.30    2.70
  -3   3  -5    1.00    1.50
   3   3   5    2.10    1.90
  -3   3  -5   -1.00    2.70
  -3   3  -5    2.10    2.60
   3   3   5   -0.50    3.00
  -3   3  -5    0.50    2.90
  -3   3  -5    2.20    2.00
  -3   3  -5   -0.90    3.60
   3   3   5    0.60    1.30
   3   3   5   -0.50    2.70
  -3   3  -5    0.40    2.50
  -3  -3  -5    3.30    1.60
   3  -3   5    1.60    2.20
   3  -3   5    2.20    2.50
   3  -3   5    0.90    3.30
  -3  -3  -5    2.70    2.20
  -3  -3  -5   -2.30    1.60
   3  -3   5    4.60    3.00
  -3  -3  -5    4.20    3.70
   3  -3   5    1.30    1.10
  -3  -3  -5   -3.90    2.90
   3   3   6   82.29    6.20
   3   3   6   91.59    6.50
   3   3   6   86.49    7.60
  -3   3  -6   73.49    7.60
  -3   3  -6   89.29    8.90
   3   3   6   78.29    7.60
  -3   3  -6   82.19    7.60
  -3   3  -6   96.39    8.90
   3   3   6   85.09    7.60
  -3   3  -6   83.29    7.70
  -3   3  -6   82.89    8.60
   3   3   6   84.39    5.60
  -3  -3  -6   72.29    6.70
  -3  -3  -6  102.09    9.10
   3  -3   6   89.59    7.50
  -3  -3  -6   70.99    6.10
   3  -3   6   79.89    7.80
   3  -3   6   71.29    7.00
   3  -3   6   84.79    5.40
  -3  -3  -6   88.79    6.80
  -3  -3  -6   80.29    6.30
   3  -3   6   86.19    8.80
  -3   3  -7  332.47   18.80
  -3   3  -7  414.36   21.40
  -3   3  -7  334.07   18.70
   3   3   7  353.96   19.10
   3   3   7  350.56   16.90
  -3   3  -7  344.37   19.50
   3   3   7  357.46   18.80
   3   3   7  356.16   18.90
  -3   3  -7  344.87   15.00
  -3   3  -7  347.77   19.40
  -3   3  -7  379.26   18.70
   3   3   7  373.36   17.10
  -3   3  -7  395.86   20.70
  -3  -3  -7  373.26   17.20
  -3  -3  -7  368.46   16.90
  -3  -3  -7  336.17   19.20
   3  -3   7  364.16   19.10
   3  -3   7  390.76   19.60
   3  -3   7  332.27   20.10
   3  -3   7  374.86   18.40
   3  -3   7  345.87   16.00
  -3  -3  -7  382.16   17.60
   3  -3   7  354.86   18.30
  -3   3  -8   48.00    7.90
  -3   3  -8   37.70    6.30
   3   3   8   54.09    6.90
   3   3   8   43.40    7.60
  -3   3  -8   53.19    8.80
   3   3   8   46.20    6.40
   3   3   8   49.60    7.70
  -3   3  -8   46.90    7.40
  -3  -3  -8   43.30    6.10
  -3  -3  -8   39.50    6.50
  -3  -3  -8   49.30    7.80
  -3  -3  -8   44.60    5.90
  -3  -3  -8   38.30    6.30
   3  -3   8   49.10    7.70
   3  -3   8   47.40    7.70
   3  -3   8   46.80    7.00
   3  -3   8   37.20    6.40
  -3   3  -9   16.70    5.70
   3   3   9    8.70    4.90
   3   3   9   16.60    4.60
   3   3   9   11.40    4.60
  -3   3  -9   26.70    7.80
  -3   3  -9   12.70    6.00
  -3  -3  -9   21.00    5.70
   3  -3   9   14.20    5.00
   3  -3   9   11.70    6.60
  -3  -3  -9   21.00    6.60
   3  -3   9   14.60    4.50
  -3  -3  -9   15.20    4.90
  -3  -3  -9   24.30    4.80
   3  -3   9   12.50    5.70
   3   3  10    0.60    5.40
   3   3  10    2.60    4.10
  -3   3 -10   -4.10    5.20
  -3   3 -10    2.40    4.20
   3   3  10    0.10    3.70
   3  -3  10   -3.60    4.50
  -3  -3 -10   -3.80    5.30
  -3  -3 -10  -10.20    4.20
   3  -3  10    4.10    5.00
   3   3  11   18.00    6.90
  -3   3 -11   15.60    6.80
  -3   3 -11   22.50    7.30
   3   3  11   35.00    8.30
  -3   3 -11   32.40    8.60
   3  -3  11   28.20    6.30
   3  -3  11   19.00    7.30
  -3  -3 -11   20.90    7.40
  -3  -3 -11   17.80    6.90
   3  -3  11   27.80    7.20
  -3   3 -12   -3.20    6.30
  -3   3 -12   -1.00    6.60
   3   3  12    1.50    5.90
  -3   3 -12   10.10    6.70
   3   3  12    3.40    6.50
  -3  -3 -12    7.50    7.40
   3  -3  12   -2.60    6.20
  -3  -3 -12   -2.80    6.80
   3  -3  12    1.00    6.40
   3   3  13    7.50    8.30
  -3   3 -13    9.20    9.60
  -3   3 -13   -3.10    7.00
  -3   3 -13   -8.20    7.80
   3   3  13   -0.60    8.40
   3  -3  13   14.10    8.60
   3  -3  13    8.80    9.40
  -3  -3 -13   12.60    7.60
   3   3  14  -11.60    9.60
  -3   3 -14  -16.90    8.80
  -3   3 -14  -20.70   10.30
   3   3  14   11.30    8.50
  -3   3 -14    4.00   11.90
   3  -3  14    0.60    9.60
   3  -3  14   -7.00   14.90
   3   4 -14   20.60   11.20
  -3   4  14   23.10   10.60
  -3   4  14   12.80    8.50
   3   4 -14    5.70    9.20
  -3  -4  14    9.60   10.60
   3  -4 -14   12.90    9.80
  -3   4  13    6.60    7.40
  -3   4  13    6.40    7.40
   3   4 -13   -1.80    8.00
  -3   4  13   -4.30    6.10
   3   4 -13   -3.20    8.90
   3  -4 -13    0.90    6.90
  -3   4  12    4.10    5.70
  -3   4  12    2.20    5.60
  -3   4  12    8.30    6.80
   3   4 -12    8.40    7.40
   3   4 -12    9.10    7.10
  -3  -4  12    4.40    6.40
  -3  -4  12    5.40    6.50
   3  -4 -12   19.00    7.90
   3   4 -11    1.70    6.70
   3   4 -11   14.70    5.80
  -3   4  11   14.60    5.70
  -3   4  11   10.90    5.50
  -3  -4  11   15.90    6.30
   3  -4 -11   14.80    7.10
  -3  -4  11   14.00    6.30
  -3  -4  11   17.20    6.10
  -3   4  10    6.20    5.40
  -3   4  10    5.30    5.70
   3   4 -10    2.30    4.70
  -3   4  10    6.60    4.30
  -3  -4  10    7.10    5.00
   3  -4 -10    5.40    4.90
  -3  -4  10    6.90    4.30
   3  -4 -10    7.50    5.70
  -3  -4  10   11.30    4.90
  -3  -4  10    6.80    5.40
   3   4  -9  241.78   15.40
  -3   4   9  261.57   16.10
   3   4  -9  223.58   15.50
  -3   4   9  245.78   16.50
  -3   4   9  202.38   13.60
   3   4  -9  242.48   17.30
   3  -4  -9  223.28   13.70
  -3  -4   9  199.88   12.80
  -3  -4   9  202.98   15.10
   3  -4  -9  196.98   14.60
  -3  -4   9  226.88   16.10
   3  -4  -9  238.18   16.50
   3   4  -8    0.60    4.90
  -3   4   8   -0.10    3.80
  -3   4   8   -4.70    4.40
   3   4  -8    6.70    3.90
   3   4  -8   -2.60    3.10
  -3   4   8    0.60    3.20
   3   4  -8   -5.40    3.60
  -3   4   8    3.80    4.20
   3   4  -8    0.30    3.40
   3  -4  -8   -6.30    4.30
  -3  -4   8    1.60    4.10
  -3  -4   8   -0.20    4.60
   3  -4  -8    3.70    3.00
  -3  -4   8    8.90    7.30
   3  -4  -8    5.20    4.10
   3  -4  -8    0.90    3.00
  -3  -4   8    2.00    3.20
  -3   4   7    6.50    6.50
   3   4  -7    2.10    3.90
  -3   4   7    4.40    3.50
  -3   4   7    6.10    3.70
  -3   4   7    7.80    4.40
  -3   4   7    9.80    3.10
   3   4  -7   11.30    4.40
   3   4  -7    7.70    2.70
  -3   4   7   11.60    3.40
   3   4  -7    0.00    3.20
   3   4  -7   11.80    4.50
   3   4  -7    2.70    4.10
   3  -4  -7    4.30    2.60
   3  -4  -7    6.10    4.50
   3  -4  -7    5.20    2.70
  -3  -4   7    8.10    4.10
   3  -4  -7    3.60    2.40
  -3  -4   7    5.90    4.00
  -3  -4   7    4.10    2.60
  -3  -4   7    5.50    3.70
   3  -4  -7    6.20    5.60
  -3  -4   7    7.30    3.10
   3  -4  -7    4.70    2.30
   3  -4  -7   11.90    4.80
   3   4  -6    2.40    3.00
  -3   4   6   -2.70    3.10
  -3   4   6    3.40    2.50
   3   4  -6    6.40    3.90
  -3   4   6    3.70    1.60
   3   4  -6    8.20    3.30
   3   4  -6    4.60    2.40
  -3   4   6    4.70    3.10
   3   4  -6   -2.40    2.70
  -3   4   6    0.40    3.40
   3   4  -6   -2.50    3.00
   3   4  -6   -2.90    3.10
  -3   4   6    3.00    3.10
   3  -4  -6   -0.40    3.10
  -3  -4   6    4.10    3.10
   3  -4  -6   -0.90    1.80
  -3  -4   6    3.50    2.00
   3  -4  -6    2.50    1.90
   3  -4  -6    8.70    4.60
   3  -4  -6    5.10    2.90
  -3  -4   6    2.50    2.00
   3  -4  -6    4.30    3.20
   3  -4  -6    0.80    1.80
  -3  -4   6   -5.40    2.90
  -3   4   5   16.00    4.50
  -3   4   5   19.20    4.10
   3   4  -5   12.30    2.50
   3   4  -5   11.30    4.10
  -3   4   5   12.20    3.00
  -3   4   5    9.70    2.30
   3   4  -5   11.50    3.30
   3   4  -5   14.70    4.40
  -3   4   5    8.70    3.90
   3   4  -5   10.30    3.80
  -3   4   5   12.30    3.10
   3   4  -5   12.50    3.80
   3   4  -5   11.80    3.00
  -3  -4   5   19.50    4.60
   3  -4  -5    5.50    3.30
  -3  -4   5    7.30    1.50
   3  -4  -5   15.00    3.70
  -3  -4   5    6.90    3.20
   3  -4  -5   13.00    4.70
   3  -4  -5   14.90    2.90
  -3  -4   5   12.10    4.10
   3  -4  -5    9.90    1.50
   3   4  -4   13.30    3.00
   3   4  -4   17.20    3.70
   3   4  -4   18.90    4.80
  -3   4   4   21.70    3.30
  -3   4   4    8.40    3.70
   3   4  -4   17.30    3.10
  -3   4   4   12.00    3.50
  -3   4   4   19.90    4.50
  -3   4   4   16.10    3.00
   3   4  -4   14.30    3.80
   3   4  -4   17.10    2.70
   3   4  -4   18.70    4.80
  -3   4   4   14.60    2.80
   3   4  -4   13.80    4.60
  -3  -4   4   22.90    5.30
   3  -4  -4   18.60    4.60
   3  -4  -4   15.70    3.50
  -3  -4   4    7.20    3.10
   3  -4  -4   18.60    4.40
  -3  -4   4   19.80    3.90
   3   4  -3  559.44   26.10
   3   4  -3  574.84   21.80
  -3   4   3  561.04   25.00
  -3   4   3  531.15   23.00
   3   4  -3  570.74   21.80
  -3   4   3  574.74   25.90
   3   4  -3  593.14   28.40
   3   4  -3  569.64   21.60
   3   4  -3  585.94   24.30
   3   4  -3  562.84   26.10
  -3   4   3  571.54   21.80
  -3   4   3  578.74   21.90
  -3   4   3  519.35   24.70
  -3   4   3  567.24   20.70
  -3   4   3  559.04   22.70
  -3   4   3  541.15   24.10
   3  -4  -3  566.74   23.00
  -3  -4   3  590.64   26.90
   3  -4  -3  567.74   24.90
  -3  -4   3  569.34   25.60
   3  -4  -3  586.14   23.80
  -3  -4   3  596.84   26.00
  -3  -4   3  568.74   24.40
   3  -4  -3  569.94   25.30
  -3   4   2   50.69    6.10
   3   4  -2   36.90    3.00
   3   4  -2   40.30    6.30
  -3   4   2   44.40    5.80
   3   4  -2   32.60    3.00
  -3   4   2   48.90    6.70
   3   4  -2   41.30    6.20
   3   4  -2   42.30    6.10
  -3   4   2   33.10    3.10
   3   4  -2   38.30    3.70
  -3   4   2   34.20    5.00
   3   4  -2   34.10    5.00
   3   4  -2   39.00    5.20
  -3   4   2   37.30    4.40
  -3   4   2   35.40    3.60
  -3   4   2   35.50    4.70
  -3   4   2   36.40    3.20
   3  -4  -2   35.10    4.70
   3  -4  -2   40.10    5.60
  -3  -4   2   42.70    5.90
   3  -4  -2   33.20    4.60
  -3  -4   2   31.70    5.30
  -3  -4   2   43.30    6.30
  -3  -4   2   34.90    5.10
   3   4  -1  260.87   13.90
  -3   4   1  246.98   13.40
  -3   4   1  253.77   14.10
  -3   4   1  230.28   12.40
   3   4  -1  209.18   14.80
  -3   4   1  256.97   10.30
   3   4  -1  243.58    9.50
   3   4  -1  229.58   15.30
  -3   4   1  250.27   12.70
  -3   4   1  275.37   16.80
  -3   4   1  247.38   10.20
   3   4  -1  280.77   15.30
   3   4  -1  247.88    9.50
  -3   4   1  253.57   11.90
   3   4  -1  252.57   11.40
  -3   4   1  229.48   12.30
   3   4  -1  244.88   13.80
   3  -4  -1  257.27   12.90
  -3  -4   1  229.68   13.30
  -3  -4   1  256.97   14.70
   3  -4  -1  234.18   12.90
   3  -4  -1  233.38   12.70
  -3  -4   1  256.37   14.20
  -3  -4   1  250.77   13.70
  -3   4   0  142.39    9.40
   3   4   0  125.09    9.70
  -3   4   0  131.49    6.60
   3   4   0  134.99    7.80
   3   4   0  144.19   10.00
  -3   4   0  124.09   10.10
  -3   4   0  136.09    9.60
  -3   4   0  138.49    8.70
   3   4   0  135.69    7.50
   3   4   0  140.19    6.00
   3   4   0  136.79    8.90
   3   4   0  151.48   10.10
  -3   4   0  140.79    8.60
   3   4   0  159.78   10.10
   3   4   0  148.89    5.90
  -3   4   0  138.99    9.10
  -3   4   0  143.19    6.70
  -3   4   0  132.49    9.70
   3  -4   0  142.39    8.70
  -3  -4   0  143.29   10.10
  -3  -4   0  136.59    9.90
  -3  -4   0  152.18   10.00
   3  -4   0  143.09    9.00
  -3  -4   0  138.09    9.10
  -3   4  -1 2260.97   79.29
  -3   4  -1 2181.08   80.49
  -3   4  -1 2137.69   76.19
  -3   4  -1 2263.27   77.89
   3   4   1 2220.98   78.69
  -3   4  -1 2183.48   75.99
  -3   4  -1 2237.88   76.09
  -3   4  -1 2129.09   79.39
   3   4   1 2179.88   80.39
   3   4   1 2219.58   79.49
   3   4   1 2190.48   75.19
   3   4   1 2212.28   75.09
  -3   4  -1 2230.88   81.89
   3   4   1 2286.27   81.39
   3   4   1 2243.28   77.89
  -3   4  -1 2217.68   79.79
   3   4   1 2183.88   76.09
   3   4   1 2164.98   79.79
   3  -4   1 2190.78   79.09
  -3  -4  -1 2220.88   80.69
   3  -4   1 2225.18   78.29
  -3  -4  -1 2240.78   80.79
  -3  -4  -1 2277.67   80.29
  -3  -4  -1 2210.98   78.79
  -3   4  -2  163.98    8.80
   3   4   2  153.78   10.00
   3   4   2  157.48   11.30
  -3   4  -2  157.28    6.80
   3   4   2  169.68    8.10
  -3   4  -2  162.68   12.10
   3   4   2  160.18    7.90
  -3   4  -2  157.58   10.90
  -3   4  -2  160.58    9.10
   3   4   2  173.68   10.00
  -3   4  -2  163.28   11.40
  -3   4  -2  160.88    8.50
   3   4   2  171.58    9.80
  -3   4  -2  164.18   10.70
   3   4   2  177.28    8.20
   3   4   2  168.98    8.10
  -3  -4  -2  169.18   11.20
  -3  -4  -2  171.88   11.60
   3  -4   2  182.18   11.50
  -3  -4  -2  153.78    9.90
   3  -4   2  173.78    9.40
  -3  -4  -2  178.98   11.00
   3  -4   2  171.18   11.30
  -3   4  -3  208.08   13.30
   3   4   3  217.08   12.40
  -3   4  -3  212.68   12.60
   3   4   3  212.68   10.70
  -3   4  -3  236.58   11.30
  -3   4  -3  212.98   13.60
   3   4   3  213.18    8.20
   3   4   3  218.28   11.10
  -3   4  -3  232.98   11.30
   3   4   3  221.68    9.80
   3   4   3  227.48    8.50
  -3   4  -3  211.58   13.00
  -3   4  -3  214.88   10.80
   3   4   3  215.28   13.30
   3   4   3  229.38   11.50
  -3   4  -3  202.98   14.00
  -3   4  -3  188.58   13.20
   3  -4   3  200.48   13.00
   3  -4   3  203.08    7.80
   3  -4   3  237.78   14.40
  -3  -4  -3  210.08   10.20
  -3  -4  -3  209.28   12.10
  -3  -4  -3  207.78   12.40
  -3  -4  -3  214.98   13.60
   3  -4   3  226.28   13.40
  -3  -4  -3  231.38   13.60
  -3   4  -4   30.90    4.90
  -3   4  -4   33.20    6.40
   3   4   4   38.50    5.80
   3   4   4   31.60    4.30
   3   4   4   33.00    3.40
   3   4   4   34.10    4.40
  -3   4  -4   29.00    5.40
  -3   4  -4   37.60    4.30
  -3   4  -4   31.00    5.80
  -3   4  -4   35.30    5.50
   3   4   4   39.40    4.90
  -3   4  -4   34.60    4.80
   3   4   4   41.30    4.80
   3  -4   4   36.10    6.00
   3  -4   4   35.80    3.80
  -3  -4  -4   31.70    4.70
   3  -4   4   50.09    7.40
   3  -4   4   35.30    6.20
   3  -4   4   29.70    3.30
  -3  -4  -4   33.50    5.70
  -3  -4  -4   36.50    4.40
  -3  -4  -4   25.00    5.30
  -3  -4  -4   49.80    7.30
  -3   4  -5  235.98   10.90
   3   4   5  214.88   11.20
  -3   4  -5  246.48   15.40
  -3   4  -5  250.77   15.30
  -3   4  -5  214.88   13.80
   3   4   5  215.18   12.20
  -3   4  -5  241.08   13.30
   3   4   5  241.48   12.90
   3   4   5  222.48   11.60
  -3   4  -5  223.78   13.10
   3   4   5  242.88   11.10
   3   4   5  217.48   13.50
  -3  -4  -5  216.98   11.40
  -3  -4  -5  233.58   15.90
   3  -4   5  233.08   14.60
  -3  -4  -5  219.78   14.60
   3  -4   5  229.58   11.30
  -3  -4  -5  224.38    9.90
   3  -4   5  210.78   14.70
  -3  -4  -5  228.28   11.40
  -3   4  -6    2.80    3.90
  -3   4  -6    7.30    4.60
  -3   4  -6    2.00    3.60
   3   4   6    9.50    4.00
  -3   4  -6    9.60    4.20
  -3   4  -6    1.50    2.90
   3   4   6    4.20    3.50
   3   4   6    1.50    3.20
   3   4   6    4.60    2.60
  -3   4  -6    7.20    4.20
   3   4   6    9.60    2.70
   3   4   6   10.50    2.80
  -3  -4  -6    3.10    4.40
  -3  -4  -6   -0.50    2.80
  -3  -4  -6    6.80    3.70
   3  -4   6    4.10    3.90
   3  -4   6    8.20    3.60
  -3  -4  -6    5.60    3.80
  -3  -4  -6    5.10    2.20
  -3  -4  -6    6.60    2.50
   3  -4   6    5.80    2.90
   3   4   7  162.58   11.60
  -3   4  -7  172.08   12.10
   3   4   7  160.58   12.10
  -3   4  -7  164.78   14.00
  -3   4  -7  160.38   11.80
   3   4   7  181.78   10.40
  -3   4  -7  207.48   15.10
  -3   4  -7  168.88   12.40
   3   4   7  183.58   13.00
   3   4   7  165.48   10.50
  -3  -4  -7  183.28   10.20
  -3  -4  -7  190.28   14.30
   3  -4   7  168.88   12.90
  -3  -4  -7  156.28   12.50
  -3   4  -8  364.06   22.70
  -3   4  -8  345.87   20.10
   3   4   8  354.86   20.30
  -3   4  -8  369.36   22.70
   3   4   8  368.66   20.50
   3   4   8  362.76   17.70
  -3  -4  -8  379.06   21.90
   3  -4   8  379.66   18.90
   3   4   9    7.40    4.00
  -3   4  -9    9.60    6.30
   3   4   9    5.00    4.60
  -3   4  -9   13.00    5.00
   3  -4   9    5.50    4.60
   3  -4   9   11.90    5.80
  -3  -4  -9   13.70    5.90
   3   4  10   11.50    6.50
   3   4  10    3.90    5.60
  -3   4 -10   10.70    6.60
  -3   4 -10   -2.40    6.00
   3   4  10   15.40    5.80
  -3   4 -10    6.40    7.10
   3  -4  10    6.80    5.80
   3  -4  10   -0.30    5.20
  -3  -4 -10    8.00    5.80
  -3   4 -11    1.50    7.30
  -3   4 -11   -6.40    6.80
  -3   4 -11    6.90    5.60
   3   4  11   10.40    7.00
   3   4  11    2.30    6.40
  -3  -4 -11    2.40    7.00
   3  -4  11   -5.00    6.30
  -3   4 -12   15.70    8.50
  -3   4 -12   29.30    9.10
   3   4  12   26.80    7.70
  -3   4 -12   12.50    9.20
   3   4  12   13.50    8.70
   3   4  13   66.59   12.00
  -3   4 -13   61.39   12.70
   3   4  13   44.70   11.30
  -3  -4 -13   57.99   12.00
  -3   5  13   22.60    9.90
   3   5 -13    8.40    9.50
   3   5 -13    6.80    9.00
  -3   5  13   13.40    7.30
   3   5 -13    5.50    9.70
  -3  -5  13    7.70    8.40
   3  -5 -13    5.30    8.40
  -3   5  12    6.20    6.20
   3   5 -12  -10.60    6.70
  -3   5  12   -0.40    6.60
  -3   5  12    5.80    5.70
   3   5 -12  -10.20    7.30
   3  -5 -12    5.90    7.70
  -3  -5  12   -0.70    7.30
  -3  -5  12    8.70    7.60
   3   5 -11    7.60    6.30
  -3   5  11    0.60    6.40
  -3   5  11    9.10    5.30
  -3   5  11   -2.80    6.10
   3   5 -11  -14.80    6.90
  -3  -5  11   10.40    6.90
   3  -5 -11    5.90    9.80
   3  -5 -11   -2.80    8.60
  -3  -5  11   -1.80    5.60
   3   5 -10   35.20    8.10
  -3   5  10   25.40    7.90
  -3   5  10   31.70    7.60
  -3   5  10   31.10    7.00
   3   5 -10   20.50    8.00
   3  -5 -10   31.50    6.90
   3  -5 -10   28.10    8.40
  -3  -5  10   28.60    7.80
  -3  -5  10   32.80    8.00
  -3   5   9    2.90    4.60
  -3   5   9   -1.70    4.80
  -3   5   9    6.50    4.70
   3   5  -9    3.80    4.90
   3   5  -9   -2.60    5.30
  -3  -5   9   -2.10    5.10
  -3  -5   9    7.20    5.20
   3  -5  -9   -2.00    3.70
   3  -5  -9    6.00    5.20
   3   5  -8   17.10    5.00
  -3   5   8   19.00    6.00
   3   5  -8   16.00    7.10
   3   5  -8   16.00    4.90
  -3   5   8   18.60    5.20
  -3   5   8   19.40    4.90
  -3   5   8   23.30    5.90
   3   5  -8   29.00    6.90
  -3  -5   8   16.30    7.00
  -3  -5   8   21.60    6.40
   3  -5  -8   29.40    7.30
   3   5  -7    3.80    3.80
   3   5  -7    5.80    5.10
  -3   5   7   13.40    4.50
  -3   5   7   17.10    5.50
  -3   5   7    4.30    4.00
  -3   5   7    7.70    4.40
  -3  -5   7   -0.60    4.70
  -3  -5   7    7.30    5.50
   3  -5  -7    9.50    4.40
   3  -5  -7    2.30    4.50
   3  -5  -7    6.60    5.00
  -3   5   6   80.69    8.00
   3   5  -6   95.89    9.80
   3   5  -6   86.99    9.40
  -3   5   6   99.89   10.00
  -3   5   6   84.89    5.70
   3   5  -6   82.99   10.00
  -3   5   6   83.89    7.90
   3   5  -6   79.69    7.80
  -3   5   6   96.29    9.30
   3   5  -6   78.19    8.00
   3  -5  -6  118.59   10.70
   3  -5  -6   90.89    8.40
   3  -5  -6   73.79    9.90
  -3  -5   6   66.29   11.20
  -3  -5   6  110.89   11.30
  -3   5   5    3.40    5.00
   3   5  -5   10.50    3.60
   3   5  -5    4.30    4.40
   3   5  -5   10.70    3.50
  -3   5   5   10.70    4.30
  -3   5   5    5.10    2.60
  -3   5   5   11.40    2.60
  -3   5   5    7.40    4.10
   3   5  -5    9.50    3.00
   3   5  -5   15.10    5.60
  -3   5   5   12.20    3.80
   3   5  -5   12.60    2.70
  -3   5   5   11.40    3.60
  -3  -5   5   12.40    4.70
   3  -5  -5   13.10    4.70
   3  -5  -5   10.90    3.40
   3  -5  -5    7.10    3.00
   3  -5  -5    3.10    4.00
  -3  -5   5    3.50    4.70
  -3  -5   5    6.80    4.00
  -3   5   4    0.20    2.10
  -3   5   4    1.80    3.00
  -3   5   4    0.20    4.40
   3   5  -4    0.00    2.10
  -3   5   4   -1.40    3.00
  -3   5   4    0.70    2.00
  -3   5   4   -0.20    0.90
   3   5  -4   -1.00    3.30
  -3   5   4    0.20    1.00
   3   5  -4    4.70    4.30
   3   5  -4    2.50    2.50
   3   5  -4    0.60    2.60
  -3   5   4    0.80    2.80
  -3   5   4    1.10    1.80
   3  -5  -4   -1.80    2.50
  -3  -5   4   -7.50    3.10
  -3  -5   4    1.70    3.30
   3  -5  -4   -2.40    2.60
  -3  -5   4    1.00    2.20
   3  -5  -4    0.10    2.90
   3  -5  -4    0.40    4.40
  -3   5   3   42.00    7.20
  -3   5   3   43.40    6.50
  -3   5   3   31.50    6.40
  -3   5   3   34.30    4.60
   3   5  -3   34.20    6.20
  -3   5   3   41.70    6.00
  -3   5   3   33.80    3.80
   3   5  -3   36.60    3.70
  -3   5   3   33.30    3.90
   3   5  -3   32.30    6.60
  -3   5   3   30.00    3.50
   3   5  -3   40.20    3.90
   3   5  -3   30.90    5.30
   3  -5  -3   34.20    5.20
   3  -5  -3   42.60    6.80
  -3  -5   3   33.10    6.50
  -3  -5   3   34.50    6.10
  -3  -5   3   31.40    6.70
   3  -5  -3   38.60    5.20
  -3   5   2   86.69    8.70
   3   5  -2  107.39    7.00
   3   5  -2  106.99    8.70
   3   5  -2   98.69    5.30
   3   5  -2  100.29    5.50
  -3   5   2   90.79    6.50
  -3   5   2   93.79    5.60
  -3   5   2  101.59    5.80
  -3   5   2  110.59    8.50
   3   5  -2  108.79    9.40
  -3   5   2   92.79    8.80
   3   5  -2  114.09    8.90
  -3   5   2   98.89    7.50
  -3   5   2   89.89    9.60
  -3  -5   2   88.19    8.70
   3  -5  -2  111.49    9.20
   3  -5  -2  103.69    8.00
  -3  -5   2   98.69   12.80
   3   5  -1   18.00    1.90
   3   5  -1   16.80    4.40
   3   5  -1   21.50    4.50
  -3   5   1   19.60    3.70
  -3   5   1   20.80    5.20
  -3   5   1   25.00    5.30
  -3   5   1   13.70    4.10
  -3   5   1   18.30    3.60
   3   5  -1   16.50    3.40
   3   5  -1   19.20    4.00
   3   5  -1   16.40    1.80
  -3   5   1   18.20    4.60
  -3   5   1   15.80    2.50
   3   5  -1   15.70    3.50
  -3   5   1   18.50    2.40
  -3   5   1   21.40    4.70
  -3  -5   1   20.60    4.40
   3  -5  -1   16.30    4.30
  -3  -5   1   16.00    4.80
  -3  -5   1   18.60    4.40
  -3  -5   1   11.00    4.30
   3  -5  -1   13.50    4.00
  -3   5   0    1.40    1.40
   3   5   0    4.00    4.00
  -3   5   0    2.70    2.10
  -3   5   0   -0.90    2.30
  -3   5   0   -0.20    1.30
  -3   5   0   -1.20    2.70
   3   5   0    1.60    0.90
  -3   5   0   -3.80    3.10
   3   5   0   -0.30    2.70
  -3   5   0    0.20    3.60
   3   5   0   -0.10    2.00
  -3   5   0   -4.30    2.40
  -3   5   0   -2.90    2.20
   3   5   0    2.10    1.00
   3   5   0   -1.10    2.60
   3   5   0   -0.80    2.00
   3  -5   0    0.70    3.00
  -3  -5   0   -1.20    2.60
  -3  -5   0    4.30    3.10
  -3  -5   0    1.60    3.20
  -3  -5   0   -1.10    2.60
  -3   5  -1   35.50    6.60
  -3   5  -1   22.50    5.20
  -3   5  -1   32.70    4.00
  -3   5  -1   30.60    5.40
  -3   5  -1   26.50    5.00
   3   5   1   26.60    4.40
  -3   5  -1   34.00    3.30
  -3   5  -1   29.80    3.60
   3   5   1   28.40    3.90
   3   5   1   33.70    4.40
  -3   5  -1   47.00    7.20
   3   5   1   24.30    5.50
   3   5   1   24.80    2.60
   3   5   1   19.90    3.90
  -3   5  -1   39.00    6.50
   3   5   1   29.20    2.70
   3   5   1   27.30    5.70
  -3  -5  -1   30.90    5.90
   3  -5   1   26.90    4.80
  -3  -5  -1   28.10    5.70
   3  -5   1   27.20    5.20
  -3  -5  -1   27.00    4.80
   3   5   2  177.78    9.00
   3   5   2  167.18    8.80
   3   5   2  173.08   11.10
  -3   5  -2  183.38   12.20
  -3   5  -2  181.28   12.80
   3   5   2  174.68   11.80
   3   5   2  178.68    8.50
   3   5   2  180.68   11.10
  -3   5  -2  180.78   12.20
   3   5   2  178.28   13.10
  -3   5  -2  187.38    8.00
  -3   5  -2  175.48    9.20
   3   5   2  162.78    8.30
  -3   5  -2  156.58   10.20
   3  -5   2  179.18   12.50
   3  -5   2  145.29   11.60
  -3  -5  -2  174.18   11.70
   3  -5   2  172.08   10.70
  -3  -5  -2  168.18   12.30
   3   5   3   -0.10    1.30
   3   5   3    0.60    1.80
  -3   5  -3    0.30    4.00
   3   5   3    4.10    2.60
  -3   5  -3    1.90    3.50
   3   5   3   -0.60    3.70
  -3   5  -3   -3.10    2.80
   3   5   3    2.00    1.60
   3   5   3    1.00    2.40
   3   5   3    2.20    2.70
  -3   5  -3   -2.10    2.20
   3   5   3    1.10    1.30
   3   5   3    3.50    3.60
   3   5   3    0.50    2.00
  -3   5  -3    0.10    2.00
  -3   5  -3    4.70    3.50
  -3   5  -3   -0.20    2.70
  -3  -5  -3    2.80    2.90
  -3  -5  -3    1.70    3.30
  -3  -5  -3    1.90    2.20
  -3  -5  -3    1.90    3.10
   3  -5   3    2.40    2.90
  -3   5  -4   -2.30    2.50
  -3   5  -4   19.40    5.20
  -3   5  -4   -0.10    3.10
  -3   5  -4    0.10    3.40
  -3   5  -4    1.40    2.90
   3   5   4    1.30    2.40
   3   5   4   -1.40    2.10
  -3   5  -4    6.00    3.80
   3   5   4    3.80    2.10
   3   5   4   -0.20    2.80
   3   5   4   -1.20    2.30
  -3   5  -4   -7.50    3.40
   3   5   4   -5.70    2.50
  -3  -5  -4    3.40    3.20
   3  -5   4    1.70    3.70
  -3  -5  -4   -1.80    2.80
  -3  -5  -4    1.40    3.60
   3  -5   4    2.30    4.70
  -3  -5  -4    5.20    3.20
  -3   5  -5   87.89   10.60
   3   5   5   73.29    9.50
   3   5   5   83.09    9.80
  -3   5  -5   65.69    9.20
   3   5   5   75.99    8.60
  -3   5  -5   90.89    8.30
  -3   5  -5   62.89    7.30
   3   5   5   71.19    6.90
   3   5   5   69.59    7.00
   3   5   5   82.69    6.10
  -3   5  -5   66.29    7.90
  -3  -5  -5   88.59   10.80
  -3  -5  -5   75.89    7.20
  -3  -5  -5   76.59   10.40
  -3  -5  -5   78.79   10.30
  -3   5  -6   35.30    7.20
  -3   5  -6   39.80    6.80
   3   5   6   39.10    6.50
   3   5   6   35.10    6.20
  -3   5  -6   46.70    6.60
  -3   5  -6   40.10    6.80
   3   5   6   24.50    5.60
  -3   5  -6   39.70    8.00
   3   5   6   41.60    5.40
  -3   5  -6   46.90    6.90
  -3  -5  -6   44.20    8.50
  -3  -5  -6   27.20    7.30
   3  -5   6   31.10    6.60
   3   5   7   10.80    7.70
  -3   5  -7   -4.60    4.60
   3   5   7   -4.20    3.80
  -3   5  -7    3.70    4.90
  -3   5  -7   -6.50    3.30
   3   5   7    1.90    3.40
  -3  -5  -7    6.90    5.80
   3  -5   7    1.90    4.60
  -3  -5  -7   -1.30    4.40
  -3   5  -8    1.30    4.40
  -3   5  -8    1.30    4.90
   3   5   8   -0.10    4.20
   3   5   8   -1.10    4.90
  -3   5  -8   -3.00    5.00
  -3  -5  -8    5.40    4.80
   3  -5   8    1.50    5.20
  -3  -5  -8   -6.40    4.40
   3   5   9   25.00    7.50
  -3   5  -9   21.30    6.20
   3   5   9   14.20    7.10
  -3   5  -9   17.00    8.40
  -3   5  -9   22.20    7.60
  -3  -5  -9   18.80    6.40
   3  -5   9   29.40    7.90
  -3  -5  -9   14.50    7.80
  -3   5 -10   29.70   10.10
   3   5  10   36.60    9.20
   3   5  10   29.60    7.80
  -3   5 -10   18.40    8.10
  -3   5 -10   43.30    9.00
  -3  -5 -10   28.70    9.00
  -3  -5 -10   36.50    8.80
   3  -5  10   34.10    9.80
  -3   5 -11   -0.90    7.20
   3   5  11   14.40    6.90
   3   5  11    2.50    7.10
  -3   5 -11    2.30    8.20
  -3   5 -11   -2.80    7.10
  -3  -5 -11    4.70    7.50
   3  -5  11   -6.50    7.10
  -3  -5 -11   -1.40    4.90
   3   5  12   -8.50    8.80
  -3   5 -12    5.10    9.10
   3   5  12   -2.60    9.10
  -3   5 -12    7.60    9.50
  -3  -5 -12   -2.70    8.50
  -3  -5 -12    7.30    7.20
   3   6 -12  -10.40    7.50
   3   6 -12  -11.90   16.20
   3   6 -12  -13.40   10.40
  -3   6  12    2.90    8.10
   3  -6 -12    5.60    9.20
  -3  -6  12    3.40    8.80
   3   6 -11    8.20    7.80
  -3   6  11    4.10    7.30
  -3   6  11   -2.50    6.40
   3   6 -11   20.10    9.10
   3   6 -11   14.00    7.90
  -3   6  11    5.20    7.20
  -3  -6  11    4.30    7.70
   3  -6 -11   -7.70    7.30
  -3  -6  11    8.10    8.80
   3   6 -10   10.60    5.90
   3   6 -10   11.50    9.30
  -3   6  10   17.20    7.60
  -3   6  10   17.70    7.00
  -3   6  10   -2.40    7.10
  -3  -6  10    9.00    8.20
   3  -6 -10   17.90    8.70
  -3  -6  10   18.20    7.50
   3   6  -9   51.19   11.60
  -3   6   9   59.49   10.20
  -3   6   9   48.40    8.30
   3   6  -9   54.09    8.80
  -3   6   9   55.79    8.70
   3  -6  -9   55.69   12.90
  -3  -6   9   47.50   11.00
   3  -6  -9   43.70    8.80
  -3  -6   9   37.60    8.60
  -3   6   8    4.80    5.80
  -3   6   8    3.00    4.70
   3   6  -8   -5.10    4.30
  -3   6   8   -4.80    6.20
  -3   6   8   -3.90    4.10
   3   6  -8   -4.10    5.40
  -3  -6   8    4.20    5.20
   3  -6  -8    5.40    6.20
   3  -6  -8    0.70    4.30
  -3  -6   8    4.70    5.20
  -3   6   7   -0.70    5.30
  -3   6   7    0.40    3.90
  -3   6   7   -3.10    4.90
  -3   6   7    4.90    4.60
   3   6  -7   17.90    5.50
   3   6  -7    0.20    6.10
  -3  -6   7    2.60    5.00
   3  -6  -7  -17.00    4.90
   3  -6  -7   -1.30    4.20
  -3  -6   7    4.50    6.60
   3   6  -6   11.70    4.40
   3   6  -6   12.70    5.60
  -3   6   6   13.00    4.90
  -3   6   6   11.20    4.20
  -3   6   6    3.80    5.10
   3  -6  -6   -2.20    4.30
  -3  -6   6    3.70    5.30
  -3  -6   6   12.90    5.50
   3  -6  -6   17.00    6.40
   3  -6  -6    8.60    6.70
   3   6  -5   93.19    9.20
  -3   6   5   74.29   11.70
   3   6  -5   59.89    6.70
  -3   6   5   50.19    8.90
  -3   6   5   61.89    5.70
  -3   6   5   73.79    8.80
   3   6  -5   67.39   10.00
  -3   6   5   64.79    6.30
   3   6  -5   60.09    7.80
   3  -6  -5   74.89   10.70
   3  -6  -5   69.09    8.90
   3  -6  -5   57.39    9.80
  -3  -6   5   61.59   10.40
  -3  -6   5   60.69    9.60
   3   6  -4    8.20    2.80
  -3   6   4    2.40    4.90
  -3   6   4    0.70    2.40
  -3   6   4   14.10    3.60
   3   6  -4    7.30    5.20
  -3   6   4    2.40    3.70
  -3   6   4    6.20    4.60
   3   6  -4    0.80    3.30
  -3  -6   4    2.60    4.50
  -3  -6   4    4.30    4.10
   3  -6  -4    6.80    4.40
   3  -6  -4   11.70    5.80
   3   6  -3  186.08    9.30
  -3   6   3  199.48    9.50
  -3   6   3  185.48   14.40
  -3   6   3  211.58   14.90
   3   6  -3  168.38   10.80
   3   6  -3  194.08   14.10
  -3   6   3  193.18   12.40
   3   6  -3  183.08   15.50
  -3   6   3  177.98    9.60
  -3   6   3  181.98   12.30
   3  -6  -3  189.48   14.20
   3  -6  -3  194.98   12.70
  -3  -6   3  206.88   15.60
  -3  -6   3  195.78   14.80
  -3   6   2   10.10    3.70
  -3   6   2    9.40    2.30
   3   6  -2    5.80    3.40
  -3   6   2    4.50    4.10
  -3   6   2   12.00    3.60
   3   6  -2    3.90    3.70
   3   6  -2   15.50    4.70
  -3   6   2   18.40    5.20
   3   6  -2    9.70    2.10
  -3   6   2   12.80    5.50
   3   6  -2    3.70    4.40
   3   6  -2   22.10    5.30
  -3  -6   2    9.00    4.70
   3  -6  -2   11.40    4.50
  -3  -6   2    4.60    4.50
   3  -6  -2   19.10    5.40
  -3  -6   2   13.20    4.70
  -3   6   1   23.20    5.20
   3   6  -1   10.20    3.40
   3   6  -1   14.40    4.70
   3   6  -1   16.40    4.60
  -3   6   1   12.30    4.00
  -3   6   1   13.20    2.40
   3   6  -1   14.10    2.30
   3   6  -1   11.70    4.10
  -3   6   1   11.00    4.80
   3   6  -1   10.60    3.80
  -3   6   1   14.00    3.90
   3   6  -1   10.90    4.50
  -3   6   1   13.30    4.00
  -3   6   1   34.70    6.20
  -3  -6   1    8.60    3.90
  -3  -6   1   22.30    5.90
   3  -6  -1   11.30    4.10
  -3  -6   1   15.20    5.00
  -3  -6   1   22.60    6.00
   3  -6  -1   15.20    5.10
  -3   6   0   31.40    3.30
   3   6   0   23.30    5.80
  -3   6   0   24.80    4.90
   3   6   0   27.10    4.30
   3   6   0   21.60    4.70
  -3   6   0   30.70    6.40
  -3   6   0   21.90    5.40
   3   6   0   25.20    2.60
  -3   6   0   21.40    4.40
   3   6   0   21.50    5.90
   3   6   0   26.80    5.60
  -3  -6   0   23.70    6.30
   3  -6   0   31.20    5.80
  -3  -6   0   17.30    5.20
  -3  -6   0   22.10    5.60
  -3  -6   0   25.10    5.40
   3   6   1  703.03   32.40
  -3   6  -1  705.83   30.40
   3   6   1  669.73   27.90
   3   6   1  647.34   29.20
  -3   6  -1  715.03   31.10
  -3   6  -1  683.13   31.60
   3   6   1  636.74   29.90
   3   6   1  669.73   25.10
   3   6   1  651.03   27.00
  -3   6  -1  671.23   25.50
  -3   6  -1  683.83   27.20
  -3   6  -1  688.83   32.80
   3   6   1  677.13   29.10
  -3  -6  -1  691.13   32.20
   3  -6   1  655.43   29.90
  -3  -6  -1  644.44   31.90
  -3  -6  -1  695.53   32.10
   3   6   2    0.30    3.60
   3   6   2    1.80    2.20
  -3   6  -2    1.10    5.00
   3   6   2   -8.10    3.80
  -3   6  -2    0.80    3.40
   3   6   2   -0.80    1.70
  -3   6  -2    6.40    4.10
   3   6   2   -1.30    2.20
  -3   6  -2   -1.80    1.90
  -3   6  -2    3.20    3.70
  -3   6  -2    1.00    4.30
   3   6   2   -0.30    3.70
   3  -6   2   -1.20    3.00
  -3  -6  -2   -0.10    4.40
  -3  -6  -2    3.40    3.50
  -3   6  -3  840.02   36.60
  -3   6  -3  775.62   35.20
   3   6   3  787.92   34.70
   3   6   3  838.12   31.40
  -3   6  -3  832.82   32.00
  -3   6  -3  871.71   38.10
   3   6   3  784.72   38.20
  -3   6  -3  865.61   37.40
   3   6   3  796.02   31.20
   3   6   3  830.12   34.80
  -3  -6  -3  820.22   37.80
  -3  -6  -3  792.42   37.20
  -3  -6  -3  810.72   35.60
   3  -6   3  777.12   37.20
   3   6   4    5.30    4.70
   3   6   4   15.40    6.50
  -3   6  -4    3.20    4.40
  -3   6  -4   17.60    5.20
   3   6   4    3.20    4.10
   3   6   4    5.30    3.00
  -3   6  -4    8.30    5.30
   3   6   4    7.00    3.00
  -3   6  -4    5.10    4.60
  -3   6  -4    6.60    3.00
   3  -6   4    9.50    4.80
  -3  -6  -4    7.80    5.30
  -3  -6  -4    7.00    5.70
  -3  -6  -4    8.20    4.70
   3   6   5   78.59   12.30
  -3   6  -5   81.09    7.40
  -3   6  -5   65.89    9.00
   3   6   5   80.09    9.50
  -3   6  -5   78.99   11.00
  -3   6  -5   76.69   11.20
  -3  -6  -5   74.49   11.10
   3  -6   5   62.49    9.80
  -3  -6  -5   81.59   11.30
  -3  -6  -5   93.19    8.80
  -3   6  -6  100.09   15.30
  -3   6  -6  124.99    9.80
   3   6   6   92.29    9.10
   3   6   6   92.59   11.10
  -3   6  -6   97.39   12.70
  -3  -6  -6   85.09   12.00
  -3  -6  -6  115.59   13.70
   3  -6   6   86.09   11.60
   3   6   7   -7.00    7.90
  -3   6  -7   13.70    6.90
  -3   6  -7    9.60    6.60
  -3   6  -7    9.90    4.90
   3   6   7    2.60    4.00
   3  -6   7   11.30    5.90
  -3  -6  -7    2.60    5.70
  -3  -6  -7    3.50    5.70
  -3   6  -8    1.70    6.80
   3   6   8   -5.30    4.80
  -3   6  -8    4.60    7.20
   3   6   8   -0.10    6.00
  -3   6  -8   -2.90    4.30
  -3  -6  -8    6.50    6.90
   3  -6   8   10.90    6.10
  -3  -6  -8    0.20    5.10
   3   6   9   61.89   10.00
   3   6   9   49.80   10.80
  -3   6  -9   72.89   12.80
  -3   6  -9   96.89   13.40
  -3   6  -9   75.39   11.40
   3  -6   9   65.09   12.40
  -3  -6  -9   43.00    8.80
  -3  -6  -9   76.99   13.00
   3   6  10   -0.30    8.30
  -3   6 -10   -2.20    7.80
   3   6  10   -4.00    6.50
  -3   6 -10   -0.40    6.60
  -3   6 -10   10.40    9.60
  -3  -6 -10   19.10    9.50
   3  -6  10   -0.20    7.20
  -3  -6 -10   11.10    7.10
  -3   6 -11   -8.70    9.20
  -3   6 -11    9.10    8.90
   3   6  11   -5.50    7.80
  -3   6 -11    6.60   10.80
  -3  -6 -11    3.10    9.00
  -3  -6 -11   -7.20    7.60
   3  -6  11   18.60   10.00
   3   7 -11  -12.00   10.10
  -3   7  11   11.20    9.00
   3   7 -11   10.50    9.80
   3  -7 -11   -0.20    9.30
  -3  -7  11   12.80    8.90
   3   7 -10    5.70    9.40
   3   7 -10    2.50    9.70
  -3   7  10    1.20    7.50
  -3  -7  10   11.40    8.80
   3  -7 -10    0.20    9.60
  -3   7   9   -1.50    6.90
   3   7  -9    8.50    8.40
   3   7  -9    4.00    7.60
   3  -7  -9   -5.00    7.40
  -3  -7   9   13.50    7.80
  -3  -7   9    7.90    7.70
   3   7  -8   -6.70    6.20
  -3   7   8    3.20    6.50
   3   7  -8   -0.70    6.20
  -3   7   8   -2.10    5.10
  -3  -7   8    2.80    6.90
   3  -7  -8   19.60    7.90
  -3  -7   8    0.50    6.60
  -3   7   7   12.00    7.60
   3   7  -7    8.70    7.00
  -3   7   7    8.60    5.20
   3   7  -7   -1.30    6.80
   3  -7  -7    2.00    6.80
  -3  -7   7    8.90    7.20
  -3   7   6   27.00    6.90
   3   7  -6   12.70    5.60
   3   7  -6   23.10    8.10
  -3   7   6   21.60    7.80
  -3  -7   6   14.90    6.20
   3  -7  -6    8.60    6.10
  -3  -7   6   20.20    7.90
   3  -7  -6   10.70    6.60
  -3   7   5    1.30    3.80
   3   7  -5    7.80    9.30
  -3   7   5    1.30    5.50
  -3  -7   5   -3.30    5.10
  -3  -7   5   15.10    7.90
   3  -7  -5   -4.30    5.70
   3  -7  -5    7.30    5.00
  -3   7   4   -2.70    3.90
   3   7  -4    0.60    5.00
   3   7  -4   -2.00    4.60
  -3   7   4    7.40    7.30
  -3   7   4   -2.30    5.00
  -3  -7   4    2.90    4.70
   3  -7  -4    3.60    4.40
  -3  -7   4    5.80    6.20
   3  -7  -4    7.90    5.60
  -3   7   3    6.00    3.70
  -3   7   3   13.30    5.40
   3   7  -3   15.90    6.10
   3   7  -3    8.70    4.80
  -3   7   3   21.00    6.50
  -3   7   3   16.30    6.20
   3   7  -3   11.70    4.90
   3  -7  -3   13.50    6.40
  -3  -7   3    2.80    5.40
  -3  -7   3   14.70    6.50
   3  -7  -3   11.20    4.90
  -3   7   2   12.90    5.40
  -3   7   2   -1.20    4.50
   3   7  -2   10.70    4.80
   3   7  -2    0.50    3.80
   3   7  -2   -2.60    3.90
   3   7  -2   -0.10    3.70
  -3   7   2    4.40    3.70
   3   7  -2   11.30    5.90
  -3   7   2    2.60    3.80
  -3   7   2   12.50    7.70
   3  -7  -2    5.90    5.10
  -3  -7   2   -1.90    4.80
   3  -7  -2   -0.50    4.20
  -3  -7   2    1.90    4.30
  -3  -7   2    1.70    4.70
   3   7  -1   43.10    5.90
  -3   7   1   29.90    7.20
   3   7  -1   44.40    7.30
   3   7  -1   38.30    7.90
   3   7  -1   40.20    8.30
  -3   7   1   36.90    6.60
  -3   7   1   43.50    8.00
   3   7  -1   41.10    6.40
  -3   7   1   43.30    7.00
   3   7  -1   29.90    6.30
  -3   7   1   47.50    6.70
  -3  -7   1   44.10    8.90
  -3  -7   1   37.20    7.40
   3  -7  -1   37.40    8.20
  -3  -7   1   28.60    6.90
  -3   7   0   30.30    6.50
  -3   7   0   42.10    7.70
   3   7   0   37.50    6.10
   3   7   0   39.80    6.80
   3   7   0   31.10    7.00
   3   7   0   36.20    5.70
   3   7   0   35.90    6.30
  -3   7   0   46.80    7.10
   3   7   0   39.60    8.00
  -3   7   0   48.50    7.80
  -3  -7   0   37.40    8.40
  -3  -7   0   45.20    8.40
  -3  -7   0   38.00    8.40
   3  -7   0   35.50    6.80
  -3   7  -1    4.80    4.60
   3   7   1    2.30    5.30
   3   7   1    0.40    3.50
  -3   7  -1   11.40    5.10
   3   7   1    8.20    4.40
  -3   7  -1    0.50    4.10
   3   7   1    9.60    6.10
   3   7   1    7.00    3.90
  -3  -7  -1    5.60    5.20
   3  -7   1   -1.40    4.20
  -3  -7  -1    4.00    4.80
  -3  -7  -1   -2.50    4.20
  -3   7  -2   -1.20    5.40
  -3   7  -2    9.00    5.20
   3   7   2   12.10    5.30
   3   7   2    0.70    5.20
  -3   7  -2    0.70    3.70
   3   7   2    2.70    4.50
  -3  -7  -2    5.70    5.50
   3  -7   2    5.60    4.70
  -3  -7  -2    7.90    4.60
  -3  -7  -2    0.70    5.60
   3   7   3   10.00    6.30
   3   7   3   14.30    5.20
  -3   7  -3    9.60    5.10
  -3   7  -3   14.00    6.00
   3   7   3   14.20    7.20
  -3   7  -3   24.60    7.20
  -3  -7  -3   28.50    7.60
  -3  -7  -3   18.40    5.60
  -3  -7  -3   12.90    6.30
   3   7   4   13.90    5.40
  -3   7  -4    2.80    5.60
  -3   7  -4    3.90    5.30
   3   7   4   15.10    7.80
  -3  -7  -4    5.20    5.70
  -3  -7  -4    7.20    5.70
   3  -7   4    1.50    5.40
  -3  -7  -4    7.50    5.00
  -3   7  -5    2.90    7.00
  -3   7  -5    4.40    5.10
   3   7   5   -0.50    7.00
   3   7   5   13.50    5.70
  -3  -7  -5   -4.50    5.30
   3  -7   5   -4.00    6.20
  -3  -7  -5   -0.10    5.30
   3   7   6   -7.40    8.50
  -3   7  -6   -2.20    5.90
  -3   7  -6   -3.00    6.30
   3   7   6    3.70    5.70
   3  -7   6   10.20    6.70
  -3  -7  -6   11.10    6.30
   3   7   7   -5.40    8.10
  -3   7  -7    7.10    7.70
   3   7   7    4.10    6.40
  -3   7  -7   -1.90    6.50
  -3  -7  -7   -5.70    5.10
  -3  -7  -7    3.90    7.70
   3  -7   7   -6.30    6.40
   3   7   8    3.20    9.20
  -3   7  -8   -9.00    6.50
   3   7   8   22.50    7.60
  -3   7  -8   11.50    8.50
  -3  -7  -8    5.40    8.30
  -3  -7  -8    5.40    7.30
   3  -7   8    8.10    8.30
  -3   7  -9    9.20    9.80
  -3   7  -9   -3.30    9.20
   3   7   9    3.20    9.50
   3  -7   9   -3.40    9.00
  -3  -7  -9    7.80    6.80
  -3  -7  -9    9.30    8.30
  -3   7 -10  -12.10    8.90
   3   7  10    8.90   10.80
  -3   7 -10   -0.20    9.70
  -3  -7 -10   10.90   10.00
  -3  -7 -10    5.90    8.50
   3   8  -9   15.40   10.90
   3   8  -9   11.60    9.40
  -3  -8   9   10.40    9.40
   3  -8  -9    1.80    9.10
  -3   8   8    8.10    9.00
   3   8  -8   -7.50    8.10
   3   8  -8    7.90    9.00
  -3  -8   8   -5.40    8.90
   3  -8  -8   17.10   10.90
   3   8  -7    3.90    7.70
   3   8  -7   -1.80    7.20
  -3   8   7   19.60    8.30
  -3  -8   7    2.30    8.90
  -3  -8   7   -4.10    8.50
   3  -8  -7   -1.80    7.70
  -3   8   6    1.60    7.40
   3   8  -6    2.90    7.50
   3   8  -6   -2.10    5.70
  -3  -8   6   20.10    8.10
  -3  -8   6   -3.20    6.20
   3  -8  -6   -1.80    7.50
  -3   8   5   19.20    7.90
   3   8  -5   -1.60    6.40
   3   8  -5    3.20    6.90
  -3  -8   5    2.70    6.70
  -3  -8   5   17.60    8.70
   3  -8  -5   10.20    7.70
   3   8  -4   -3.80    5.50
   3   8  -4    2.00    6.60
  -3   8   4   -1.00    6.90
  -3   8   4   -5.90    4.50
  -3   8   4    3.90    7.00
  -3  -8   4    4.10    7.60
  -3  -8   4   -5.00    6.10
   3  -8  -4   -2.40    6.10
   3  -8  -4   -9.00    6.30
   3   8  -3    1.40    5.80
  -3   8   3   -3.50    5.20
   3   8  -3   -0.60    6.40
  -3   8   3    8.40    5.90
   3  -8  -3    1.80    5.40
  -3  -8   3    2.00    6.10
   3  -8  -3    0.10    6.70
  -3   8   2   -2.00    5.30
   3   8  -2  -13.10    5.50
   3   8  -2    1.40    5.60
  -3  -8   2    0.20    5.60
  -3  -8   2    9.20    7.50
   3  -8  -2    3.80    5.70
  -3  -8   2   -2.20    5.70
   3  -8  -2   -7.60    6.50
   3   8  -1    4.20    5.50
   3   8  -1    3.40    5.40
  -3   8   1    3.50    6.70
  -3   8   1   10.40    5.20
  -3   8   1    3.40    5.80
  -3  -8   1   16.00    7.50
   3  -8  -1    6.70    6.00
  -3  -8   1   14.40    6.60
  -3   8   0   20.90    7.60
   3   8   0   29.20    7.20
  -3   8   0   23.10    8.30
   3   8   0   19.20    6.00
  -3   8   0   21.40    6.50
  -3  -8   0   19.70    7.00
  -3  -8   0   14.90    7.40
  -3  -8   0   20.20    8.10
   3  -8   0   16.60    6.90
   3   8   1   56.79   10.30
  -3   8  -1   49.90   10.60
  -3   8  -1   44.80    9.50
  -3  -8  -1   51.79   10.70
   3  -8   1   53.19    9.30
  -3  -8  -1   47.20    9.10
  -3  -8  -1   30.50    9.30
  -3   8  -2   54.79   10.40
  -3   8  -2   33.70    9.30
  -3   8  -2   72.39   10.70
   3   8   2   49.70   11.60
  -3   8  -2   49.00    9.60
  -3  -8  -2   50.29   10.10
  -3  -8  -2   47.20   11.30
  -3  -8  -2   57.29   11.00
   3   8   3   55.39   11.70
  -3   8  -3   75.29   12.60
  -3   8  -3   81.29   11.50
  -3  -8  -3   66.19   11.10
  -3  -8  -3   74.59   11.10
  -3  -8  -3   69.09   11.30
  -3   8  -4    7.20    7.00
  -3   8  -4   15.30    8.10
   3   8   4    3.00    8.30
  -3   8  -4   12.90    7.60
  -3  -8  -4    8.50    6.80
  -3  -8  -4    0.30    7.30
   3   8   5   80.89   11.60
   3   8   5   95.39   15.70
  -3   8  -5  125.99   16.30
  -3   8  -5   96.79   13.70
  -3  -8  -5   81.19   14.00
  -3  -8  -5   89.59   13.60
   3   8   6    3.40    7.80
  -3   8  -6    6.20    8.70
   3   8   6   -0.80    8.20
  -3   8  -6   16.80    8.30
  -3  -8  -6    2.40    7.00
   3  -8   6   17.70    9.60
  -3  -8  -6   16.50    8.80
  -3   8  -7   -0.50    9.70
  -3   8  -7   -1.00    8.30
   3   8   7    4.80   11.40
   3   8   7    7.40    8.00
  -3  -8  -7  -10.50    7.60
  -3  -8  -7   15.90    7.70
  -3   8  -8   -2.30   11.10
   3   8   8   19.70    9.10
  -3   8  -8    4.10    9.70
   3   8   8  -13.90   10.80
  -3  -8  -8   19.00    9.40
  -3  -8  -8    6.10    8.90
   3   9  -6   -7.70    8.30
  -3   9   6   13.60   10.50
   3   9  -6    8.90   10.90
  -3  -9   6    5.50   10.00
   3  -9  -6    5.50    9.30
   3   9  -5    7.10    7.90
   3   9  -5   15.60   10.30
  -3   9   5   -4.80    8.60
  -3  -9   5   10.20    9.00
   3  -9  -5    2.30    9.40
   3   9  -4    3.80    7.80
   3   9  -4   -4.90    6.90
  -3   9   4   13.40    9.00
   3  -9  -4   -5.60    7.90
  -3  -9   4    0.40    8.60
  -3   9   3   -8.90    8.70
   3   9  -3   -1.50    9.50
  -3  -9   3    8.00    9.40
   3  -9  -3   -5.00    8.00
  -3  -9   3    4.40    8.20
  -3   9   2   23.40    8.60
   3  -9  -2    5.80    9.10
  -3  -9   2   13.70    9.60
  -3  -9   1    6.70    7.40
   3  -9  -1    9.60   14.20
  -3  -9   1   -5.10    6.90
  -3   9   0   18.80   12.50
  -3  -9   0   -2.60    8.00
  -3  -9   0   13.70    6.10
   3  -9   0    7.40    8.50
  -3   9  -1   -5.50    6.10
  -3   9  -1    8.60   10.50
  -3  -9  -1   -7.90    7.10
  -3  -9  -1   -7.80    7.00
  -3  -9  -1   -1.50    6.20
  -3   9  -2  -11.70    6.10
  -3   9  -2   12.60    8.60
  -3  -9  -2    4.30    6.70
  -3  -9  -2    4.50    8.40
  -3   9  -3    9.10    7.80
  -3   9  -3  -12.20    8.10
  -3  -9  -3   -6.00    7.20
  -3  -9  -3   12.60    8.90
  -3   9  -4    2.90    7.90
  -3   9  -4   19.60    9.70
   3   9   4   -0.70    8.10
  -3  -9  -4    0.60    7.70
  -3  -9  -4    4.90    7.40
   3   9   5    1.80   10.40
  -3   9  -5  -17.70    9.60
  -3   9  -5   -1.60    9.80
  -3  -9  -5    4.40    7.60
  -3  -9  -5   -2.00    9.30
  -4   0  16   15.20    9.60
   4   0 -16   47.40   11.90
  -4   0  16   43.40   12.60
  -4   0  15   -7.30    9.50
  -4   0  15   -4.20    6.20
   4   0 -15   20.10    9.30
  -4   0  14    4.20    6.20
  -4   0  14    9.10    7.20
  -4   0  14   15.30    6.00
   4   0 -14    1.80    7.30
  -4   0  13   -2.40    6.00
  -4   0  13    6.20    6.40
   4   0 -13  -10.30    6.00
   4   0 -13   -1.00    7.20
  -4   0  13    1.80    4.50
   4   0 -12   38.20    7.70
  -4   0  12   32.70    6.90
  -4   0  11   -4.30    3.20
   4   0 -11   -3.20    4.40
   4   0 -11    3.80    3.90
  -4   0  11   -2.90    3.60
  -4   0  11    3.60    3.60
  -4   0  11    0.70    4.00
   4   0 -11    6.30    4.10
  -4   0  10    3.30    4.00
   4   0 -10   11.20    4.60
  -4   0  10   15.20    7.20
  -4   0  10    1.70    2.70
  -4   0  10    7.70    4.20
   4   0 -10    8.50    3.70
   4   0 -10   14.90    4.90
  -4   0  10    5.80    4.20
  -4   0   9    1.00    2.50
   4   0  -9    0.80    3.10
   4   0  -9   -2.60    2.40
   4   0  -9    4.80    3.70
   4   0  -9   -2.30    3.50
   4   0  -9    2.90    3.80
  -4   0   9   -1.20    5.10
  -4   0   9   -3.60    2.50
   4   0  -9    0.60    3.00
  -4   0   9    2.60    3.10
  -4   0   9   -1.00    3.30
  -4   0   9    4.20    3.30
  -4   0   8  181.88   11.90
  -4   0   8  180.78    9.80
   4   0  -8  161.28   10.40
  -4   0   8  143.09   12.60
   4   0  -8  172.68   11.80
   4   0  -8  170.68   11.70
   4   0  -8  174.18   10.20
  -4   0   8  194.48   11.60
  -4   0   8  178.08   12.00
   4   0  -8  162.88   10.80
   4   0  -8  178.38   10.90
  -4   0   8  172.78   11.60
  -4   0   7   -0.90    1.70
   4   0  -7   -0.30    2.80
  -4   0   7    0.00    1.60
   4   0  -7    1.50    2.30
  -4   0   7    3.80    2.90
  -4   0   7    0.80    2.50
   4   0  -7    2.30    2.10
   4   0  -7    1.40    2.00
   4   0  -7   -1.90    2.20
   4   0  -7   -1.30    3.70
   4   0  -7    3.20    2.50
  -4   0   7    1.10    3.70
  -4   0   7    0.00    1.70
  -4   0   6  232.68   12.40
   4   0  -6  245.78   15.00
  -4   0   6  247.38   12.00
   4   0  -6  252.47   12.00
   4   0  -6  220.28   11.50
   4   0  -6  238.48   11.90
   4   0  -6  202.38   11.70
  -4   0   6  223.48   11.50
   4   0  -6  223.18   12.40
   4   0  -6  218.68   11.30
  -4   0   6  228.68   14.30
  -4   0   6  232.98   12.30
   4   0  -5   -0.70    1.80
   4   0  -5    0.70    1.80
   4   0  -5    2.70    1.50
   4   0  -5    1.60    1.80
  -4   0   5    5.50    3.20
  -4   0   5   -1.20    1.60
  -4   0   5    1.90    1.50
   4   0  -5    2.00    1.70
   4   0  -5    1.60    1.60
  -4   0   5   -0.20    1.20
  -4   0   5   -1.10    1.60
   4   0  -5   -0.30    2.20
   4   0  -4  350.96   16.10
  -4   0   4  335.17   16.10
   4   0  -4  328.27   16.80
  -4   0   4  336.57   14.80
  -4   0   4  332.27   14.20
  -4   0   4  347.77   14.40
   4   0  -4  336.27   14.30
   4   0  -4  346.07   15.00
   4   0  -4  334.27   14.30
  -4   0   3    0.30    1.10
  -4   0   3   -1.90    0.90
  -4   0   3   -0.10    1.00
   4   0  -3    0.40    0.90
   4   0  -3   -1.10    1.00
   4   0  -3    0.00    1.00
  -4   0   3   -0.30    1.20
   4   0  -3   -2.00    0.90
   4   0  -3    1.00    1.50
   4   0  -3   -0.60    1.00
  -4   0   3    0.80    1.30
   4   0  -3    0.60    0.90
  -4   0   3    1.20    1.10
   4   0  -2  494.95   19.60
   4   0  -2  523.35   19.50
  -4   0   2  480.85   19.40
  -4   0   2  517.75   19.10
  -4   0   2  514.05   18.20
  -4   0   2  538.65   20.40
   4   0  -2  504.15   19.10
  -4   0   2  541.25   19.60
   4   0  -2  480.65   20.40
   4   0  -2  527.55   19.50
   4   0  -2  493.95   18.20
  -4   0   2  514.15   19.50
  -4   0   1   -0.20    0.80
   4   0  -1   -0.40    0.70
   4   0  -1   -0.10    0.80
  -4   0   1    0.20    0.60
   4   0  -1   -0.40    0.90
  -4   0   1   -1.10    0.60
  -4   0   1    0.20    0.70
  -4   0   1    0.10    1.00
   4   0  -1   -0.10    0.70
   4   0  -1   -0.30    0.80
   4   0  -1    1.60    1.00
  -4   0   1    1.10    1.10
  -4   0   0 1264.07   44.90
  -4   0   0 1313.87   45.50
  -4   0   0 1273.67   45.60
  -4   0   0 1326.37   45.20
   4   0   0 1255.37   45.30
   4   0   0 1309.37   45.60
  -4   0   0 1285.57   45.50
   4   0   0 1256.57   45.30
  -4   0   0 1299.37   45.40
   4   0   0 1324.47   45.60
   4   0   0 1285.57   45.10
  -4   0   0 1293.17   44.70
   4   0   1    0.70    1.10
   4   0   1    0.50    0.90
   4   0   1    0.90    0.70
  -4   0  -1    1.60    1.00
   4   0   1   -0.30    1.10
  -4   0  -1   -0.60    0.90
  -4   0  -1   -0.10    1.00
   4   0   1    1.20    1.10
  -4   0  -1    0.90    1.00
  -4   0  -1   -0.60    0.70
  -4   0  -1   -0.30    1.00
   4   0   1    0.50    0.70
   4   0   1   -0.80    0.70
   4   0   2  782.12   29.70
   4   0   2  783.72   29.60
   4   0   2  779.92   27.90
   4   0   2  786.62   29.70
  -4   0  -2  782.52   29.80
  -4   0  -2  803.62   28.90
   4   0   2  757.62   29.40
   4   0   2  793.32   29.00
  -4   0  -2  840.62   29.90
  -4   0  -2  814.02   28.00
  -4   0  -2  772.52   29.30
   4   0   2  810.32   30.00
  -4   0  -2  791.32   27.60
  -4   0  -2  795.52   29.70
   4   0   3    0.40    1.30
  -4   0  -3    0.80    1.00
   4   0   3    0.40    1.50
  -4   0  -3   -1.90    1.20
   4   0   3    0.20    1.50
  -4   0  -3    3.40    1.80
   4   0   3    0.70    0.80
  -4   0  -3    2.40    1.50
  -4   0  -3   -1.20    1.10
   4   0   3    2.20    1.60
   4   0   3    2.40    1.70
   4   0   3    1.10    0.90
  -4   0  -3   -0.70    0.80
   4   0   4 2239.18   76.09
  -4   0  -4 2210.98   79.09
  -4   0  -4 2227.88   76.69
   4   0   4 2181.58   79.09
   4   0   4 2274.97   79.39
  -4   0  -4 2154.58   78.99
   4   0   4 2222.58   78.99
  -4   0  -4 2391.86   79.19
   4   0   4 2328.57   79.29
  -4   0  -4 2193.18   78.69
  -4   0  -4 2229.68   77.69
  -4   0  -4 2146.19   77.79
   4   0   5    1.30    1.20
  -4   0  -5    0.10    1.50
   4   0   5   -2.50    2.10
  -4   0  -5    0.50    2.00
  -4   0  -5    4.20    2.30
   4   0   5    2.30    1.90
   4   0   5   -1.60    1.90
  -4   0  -5   -0.10    1.40
  -4   0  -5    1.70    1.50
  -4   0  -5   -0.90    1.60
  -4   0  -5    1.00    2.30
  -4   0  -5    0.00    2.30
   4   0   5   -2.00    1.90
  -4   0  -6   29.30    4.10
  -4   0  -6   31.70    3.90
   4   0   6   28.50    5.30
   4   0   6   24.40    3.10
  -4   0  -6   33.90    4.00
   4   0   6   40.80    5.90
  -4   0  -6   24.50    4.80
  -4   0  -6   22.10    4.60
   4   0   6   30.10    4.80
  -4   0  -6   32.60    5.30
   4   0   6   42.70    5.90
  -4   0  -6   30.10    4.50
  -4   0  -7    3.50    2.80
   4   0   7   -1.30    3.40
   4   0   7    1.40    1.90
  -4   0  -7   -3.30    2.40
  -4   0  -7    0.90    2.40
  -4   0  -7    2.90    3.40
  -4   0  -7    2.90    3.10
   4   0   7    1.00    2.70
   4   0   7    5.10    3.00
  -4   0  -7   -1.00    3.30
   4   0   7   -1.70    3.20
  -4   0  -7    0.20    2.10
  -4   0  -7   -0.20    2.20
  -4   0  -8 1435.96   55.19
  -4   0  -8 1352.46   54.69
  -4   0  -8 1342.17   54.29
   4   0   8 1410.06   55.29
  -4   0  -8 1433.86   52.59
  -4   0  -8 1393.76   51.09
  -4   0  -8 1401.26   52.79
   4   0   8 1404.56   50.59
   4   0   8 1309.37   54.19
   4   0   8 1436.26   54.49
   4   0   8 1299.57   54.09
  -4   0  -8 1438.96   54.19
   4   0   9    6.40    3.60
  -4   0  -9   -1.40    3.70
   4   0   9    0.50    4.40
  -4   0  -9   -1.50    2.70
   4   0   9   -0.10    2.60
  -4   0  -9    1.70    4.00
   4   0   9   -0.10    3.00
  -4   0  -9    1.40    3.40
  -4   0  -9    0.80    4.20
   4   0  10  114.39   12.50
   4   0  10  131.39   12.30
   4   0  10  133.29   18.70
  -4   0 -10   92.09   11.50
  -4   0 -10  132.89   10.10
  -4   0 -10  116.69    8.70
  -4   0 -10  115.39   10.60
  -4   0 -11    3.80    5.20
  -4   0 -11    1.90    4.20
  -4   0 -11   -3.50    8.40
   4   0  11   -1.10    5.80
   4   0  11   -9.00    4.40
   4   0  12    5.00    6.10
   4   0  12    5.80    6.10
  -4   0 -12   -0.10    6.40
  -4   0 -12   10.10    6.20
  -4   0 -13  -10.60    6.70
  -4   0 -13   -8.10    6.20
   4   0  13   -4.10    7.00
   4   0  13   -7.00    6.20
   4   0  14   22.70    9.10
  -4   0 -14   -1.50    8.60
  -4   0 -14    8.20   16.10
   4   1 -16   -0.70   10.40
  -4   1  16    9.50   10.60
   4  -1 -16   -2.60   11.50
  -4  -1  16    8.50   12.60
  -4  -1  16    8.70   10.80
   4   1 -15   -3.30    7.40
  -4   1  15   -1.90    7.80
  -4   1  15    7.00    8.80
  -4   1  15   -0.70    5.30
  -4  -1  15   21.30    9.50
   4  -1 -15    2.00    8.70
  -4  -1  15   -8.10    6.40
   4   1 -14   15.40    6.90
  -4   1  14    2.50    6.30
  -4   1  14   -0.20    4.80
   4   1 -14    2.50    8.20
  -4   1  14   15.60    8.00
  -4  -1  14    7.40    5.70
  -4  -1  14   -3.70    8.10
   4  -1 -14   -4.40    6.90
  -4   1  13    6.40    4.60
  -4   1  13    5.70    6.90
   4   1 -13   17.00    6.90
  -4   1  13    0.90    5.70
   4   1 -13   13.40    6.90
  -4  -1  13    6.20    5.40
  -4  -1  13   17.00    6.30
   4  -1 -13   11.40    6.40
  -4   1  12    1.20    4.30
   4   1 -12    5.70    6.40
   4   1 -12    1.30    5.60
  -4   1  12    5.50    5.50
  -4  -1  12    3.20    4.50
  -4  -1  12    6.90    5.40
   4  -1 -12    1.50    5.30
  -4  -1  12    0.00    6.50
   4  -1 -12   14.00    5.50
  -4   1  11    0.30    4.70
  -4   1  11    3.30    4.00
   4   1 -11    3.00    5.40
   4   1 -11    4.80    4.90
  -4   1  11    4.50    4.00
   4   1 -11   14.50    5.50
  -4  -1  11    1.60    3.70
  -4  -1  11    3.80    4.80
   4  -1 -11    0.10    4.30
  -4  -1  11   -0.30    3.40
  -4  -1  11    0.70    4.00
   4  -1 -11    7.80    4.80
  -4   1  10  114.49    9.60
  -4   1  10  128.89   10.40
   4   1 -10  131.09   10.90
   4   1 -10  112.69    9.80
  -4   1  10  122.39   10.80
   4   1 -10  102.29   10.20
  -4   1  10   96.39    6.40
   4  -1 -10  113.89    8.80
  -4  -1  10  106.79    9.50
   4  -1 -10  111.89    8.50
  -4  -1  10  129.99   11.30
   4  -1 -10  119.29   10.10
  -4  -1  10   80.49    7.60
  -4  -1  10   96.69   12.60
  -4  -1  10   92.99    8.70
   4  -1 -10  117.39   14.20
  -4   1   9  172.88    8.70
  -4   1   9  128.09   13.80
   4   1  -9  164.18   10.90
   4   1  -9  163.78   12.00
   4   1  -9  171.88   12.50
  -4   1   9  155.18   11.30
  -4   1   9  168.98   11.30
   4   1  -9  178.38   12.20
  -4   1   9  173.38   12.30
  -4   1   9  176.58   13.00
   4   1  -9  172.88   11.60
  -4  -1   9  161.38   11.90
  -4  -1   9  184.18   10.80
   4  -1  -9  179.08   12.10
  -4  -1   9  147.99   12.90
  -4  -1   9  179.78   12.00
   4  -1  -9  180.08   10.60
   4  -1  -9  155.38   11.10
  -4  -1   9  162.78   10.60
   4  -1  -9  159.98    9.80
   4  -1  -9  163.78   12.30
   4  -1  -9  170.18   12.00
  -4  -1   9  146.39   11.40
   4   1  -8   25.70    5.40
  -4   1   8   15.60    2.60
  -4   1   8   16.40    3.80
   4   1  -8    9.30    4.00
  -4   1   8   12.70    3.80
  -4   1   8   19.50    4.30
  -4   1   8   19.20    6.20
   4   1  -8   19.10    4.10
  -4   1   8   22.40    5.90
   4   1  -8    7.10    6.60
   4   1  -8   13.20    3.90
  -4  -1   8   21.30    4.40
  -4  -1   8   16.80    4.40
   4  -1  -8   14.00    4.40
  -4  -1   8   15.30    5.60
   4  -1  -8   23.00    4.00
  -4  -1   8   13.70    4.20
  -4  -1   8   15.40    3.50
   4  -1  -8   22.20    5.10
   4  -1  -8   26.90    5.10
   4  -1  -8   10.60    4.00
  -4  -1   8   19.50    4.40
   4  -1  -8   12.80    2.80
  -4   1   7  212.18   11.80
  -4   1   7  192.18   12.00
   4   1  -7  207.18   11.20
   4   1  -7  207.38   12.40
  -4   1   7  223.68   13.70
   4   1  -7  228.38   12.70
  -4   1   7  219.68   12.80
   4   1  -7  202.28   14.10
   4   1  -7  190.58   11.30
   4   1  -7  196.78   11.90
   4  -1  -7  216.38   11.70
  -4  -1   7  209.58   10.80
  -4  -1   7  215.48   12.30
  -4  -1   7  209.58   13.70
  -4  -1   7  221.98   12.00
   4  -1  -7  209.18   10.60
  -4  -1   7  205.58   11.50
   4  -1  -7  181.48   11.90
   4  -1  -7  215.28   10.70
   4  -1  -7  195.18   11.80
   4   1  -6  158.58   10.10
  -4   1   6  187.08   10.30
   4   1  -6  181.18   12.40
  -4   1   6  190.78   10.90
  -4   1   6  191.28   10.80
   4   1  -6  184.28   10.00
   4   1  -6  174.68   10.60
  -4   1   6  187.68   10.70
   4   1  -6  192.18   10.70
   4   1  -6  193.28   11.10
  -4   1   6  164.28   12.60
   4  -1  -6  183.78   10.70
   4  -1  -6  202.98    9.30
  -4  -1   6  196.08   10.60
  -4  -1   6  185.58   10.70
   4  -1  -6  185.78   10.90
  -4  -1   6  194.38   10.80
   4  -1  -6  185.18   10.40
  -4  -1   6  192.38   10.60
   4  -1  -6  175.58   10.40
  -4  -1   6  178.98   11.70
   4  -1  -6  184.68    9.40
  -4  -1   6  186.78    9.40
  -4   1   5   95.49    6.70
  -4   1   5   79.49    8.10
  -4   1   5  104.69    7.10
   4   1  -5  108.79    7.00
  -4   1   5   96.49    6.90
   4   1  -5   91.29    8.00
   4   1  -5  104.69    6.00
   4   1  -5   96.19    7.00
  -4   1   5   97.39    6.60
   4   1  -5   94.19    6.80
   4   1  -5   94.29    6.30
  -4   1   5  100.79    6.20
   4  -1  -5  107.89    7.10
   4  -1  -5  116.99    9.50
  -4  -1   5  101.99    6.90
  -4  -1   5  121.99    8.30
   4  -1  -5   98.29    6.50
  -4  -1   5   95.09    6.70
  -4  -1   5   96.79    6.70
  -4  -1   5  102.49    6.60
   4  -1  -5  108.19    7.40
   4  -1  -5   94.09    6.60
  -4  -1   5  100.69    5.80
   4  -1  -5  103.29    5.70
  -4   1   4  305.77   13.20
  -4   1   4  333.17   14.50
   4   1  -4  310.67   14.00
   4   1  -4  307.37   14.00
   4   1  -4  314.67   12.50
  -4   1   4  298.97   13.80
  -4   1   4  308.87   14.00
  -4   1   4  245.08   15.10
   4   1  -4  311.97   15.50
  -4   1   4  330.07   13.90
   4   1  -4  293.37   13.70
   4  -1  -4  287.37   15.10
   4  -1  -4  301.87   13.70
  -4  -1   4  323.37   15.10
   4  -1  -4  316.67   13.10
  -4  -1   4  318.37   12.30
   4  -1  -4  322.87   16.40
   4  -1  -4  318.97   14.00
  -4  -1   4  313.57   13.40
  -4  -1   4  323.77   13.90
  -4   1   3  322.67   16.70
  -4   1   3  382.56   15.50
   4   1  -3  393.16   16.80
   4   1  -3  377.86   14.70
   4   1  -3  354.16   15.30
   4   1  -3  370.06   15.40
   4   1  -3  359.36   15.20
  -4   1   3  367.06   14.90
  -4   1   3  360.66   15.30
   4   1  -3  360.86   15.20
  -4   1   3  361.26   15.70
   4   1  -3  364.46   13.70
  -4   1   3  379.76   15.40
   4  -1  -3  386.36   15.50
   4  -1  -3  354.66   14.80
  -4  -1   3  378.46   14.70
   4  -1  -3  370.86   15.10
  -4  -1   3  358.96   15.10
   4  -1  -3  378.56   15.50
  -4  -1   3  413.76   16.40
  -4  -1   3  372.16   15.20
   4  -1  -3  362.56   17.30
   4   1  -2  868.51   32.00
   4   1  -2  861.11   32.00
  -4   1   2  894.11   32.10
   4   1  -2  906.61   33.10
   4   1  -2  878.01   31.00
  -4   1   2  918.71   32.40
  -4   1   2  902.81   32.10
   4   1  -2  884.21   31.80
   4   1  -2  885.91   32.00
  -4   1   2  867.91   33.30
  -4   1   2  865.91   31.90
   4  -1  -2  799.02   33.40
  -4  -1   2  881.11   32.90
  -4  -1   2  883.31   31.00
  -4  -1   2  896.11   30.00
  -4  -1   2  875.51   31.70
   4  -1  -2  906.61   32.10
   4  -1  -2  875.91   32.30
   4  -1  -2  879.61   31.90
  -4  -1   2  886.81   31.80
   4  -1  -2  901.31   30.90
   4  -1  -2  881.61   31.80
   4   1  -1  620.24   22.60
  -4   1   1  625.34   22.80
   4   1  -1  582.04   21.10
  -4   1   1  605.34   22.90
   4   1  -1  620.94   22.30
   4   1  -1  592.04   22.20
  -4   1   1  619.24   22.80
  -4   1   1  614.44   22.00
  -4   1   1  594.44   22.50
  -4   1   1  597.64   22.50
   4   1  -1  599.44   23.50
   4   1  -1  599.04   22.40
   4  -1  -1  599.94   23.00
   4  -1  -1  598.74   22.40
  -4  -1   1  622.54   22.40
   4  -1  -1  586.74   21.80
   4  -1  -1  558.04   23.00
  -4  -1   1  596.64   23.50
  -4  -1   1  617.34   22.30
  -4  -1   1  599.84   20.80
   4  -1  -1  606.14   22.40
   4  -1  -1  597.24   22.80
  -4  -1   1  617.34   22.20
  -4  -1   1  587.84   23.70
   4   1   0    2.00    0.90
  -4   1   0    3.00    1.10
   4   1   0    2.30    0.90
  -4   1   0    3.80    1.20
   4   1   0    4.40    1.30
   4   1   0    1.30    1.00
  -4   1   0    4.00    1.50
   4   1   0    2.90    1.20
   4   1   0    5.90    1.70
  -4   1   0    3.60    1.40
   4   1   0    3.40    1.60
  -4   1   0    7.40    1.90
  -4   1   0    3.20    1.30
  -4  -1   0    3.60    1.20
   4  -1   0    2.50    1.20
  -4  -1   0    5.10    1.10
   4  -1   0    2.30    1.20
  -4  -1   0    3.20    1.00
  -4  -1   0    3.30    1.10
   4  -1   0    3.50    1.30
  -4  -1   0    4.80    1.60
  -4  -1   0    5.20    1.90
  -4  -1   0    2.50    0.50
   4  -1   0    2.60    1.20
   4  -1   0    2.30    1.20
  -4   1  -1  900.31   32.00
  -4   1  -1  839.72   31.50
   4   1   1  866.61   30.50
   4   1   1  855.41   31.40
   4   1   1  890.81   30.90
  -4   1  -1  847.42   31.50
   4   1   1  862.21   31.60
  -4   1  -1  873.61   32.10
   4   1   1  852.01   32.70
   4   1   1  861.51   31.80
  -4   1  -1  848.32   31.80
   4   1   1  846.52   31.50
  -4   1  -1  866.01   30.50
  -4   1  -1  872.21   31.30
  -4  -1  -1  879.11   31.90
   4  -1   1  855.61   31.90
  -4  -1  -1  873.91   31.60
   4  -1   1  863.41   31.70
   4  -1   1  851.51   31.80
  -4  -1  -1  862.41   30.30
  -4  -1  -1  836.92   31.20
  -4  -1  -1  896.81   31.50
  -4  -1  -1  845.42   30.90
   4  -1   1  848.52   31.40
   4   1   2  498.55   19.30
  -4   1  -2  487.85   19.70
  -4   1  -2  499.85   20.00
   4   1   2  489.25   18.00
   4   1   2  446.46   19.20
   4   1   2  485.65   20.70
  -4   1  -2  490.45   19.00
  -4   1  -2  478.65   19.60
   4   1   2  508.05   19.30
   4   1   2  501.45   19.60
   4   1   2  473.25   19.50
  -4   1  -2  477.75   19.80
   4  -1   2  513.55   20.40
  -4  -1  -2  498.45   19.80
   4  -1   2  495.55   19.50
  -4  -1  -2  478.75   19.20
   4  -1   2  487.75   18.90
  -4  -1  -2  489.25   18.00
   4  -1   2  449.26   19.60
   4  -1   2  494.15   19.80
   4  -1   2  491.55   18.40
  -4  -1  -2  495.85   19.40
  -4  -1  -2  477.35   17.70
  -4  -1  -2  509.45   19.60
  -4  -1  -2  493.05   19.40
  -4   1  -3    2.00    1.90
  -4   1  -3   -0.10    1.70
   4   1   3    5.70    1.70
   4   1   3    6.20    2.00
   4   1   3    3.80    1.80
   4   1   3    5.30    1.70
  -4   1  -3    2.60    1.60
   4   1   3    3.80    1.90
  -4   1  -3    6.80    2.00
   4   1   3    6.70    1.40
  -4   1  -3    5.90    2.10
  -4   1  -3    5.40    1.60
   4  -1   3    9.70    2.40
  -4  -1  -3    3.50    1.30
   4  -1   3    4.60    2.10
   4  -1   3    5.00    2.30
  -4  -1  -3    5.70    1.90
  -4  -1  -3    3.90    1.60
   4  -1   3    5.50    1.90
   4  -1   3    3.40    2.10
  -4  -1  -3    4.30    1.30
  -4  -1  -3    7.40    2.10
   4  -1   3    4.60    1.50
  -4  -1  -3    4.90    1.80
  -4  -1  -3    2.50    1.50
   4   1   4  305.87   15.10
   4   1   4  325.47   11.60
   4   1   4  321.37   14.20
  -4   1  -4  347.17   16.50
  -4   1  -4  357.26   15.70
   4   1   4  318.77   15.00
  -4   1  -4  324.67   15.30
  -4   1  -4  336.87   12.00
   4   1   4  328.67   15.30
  -4   1  -4  330.37   15.70
   4   1   4  321.57   15.60
  -4   1  -4  332.07   15.00
  -4   1  -4  318.77   15.60
  -4   1  -4  347.57   14.20
  -4  -1  -4  322.87   14.70
  -4  -1  -4  326.57   15.20
  -4  -1  -4  321.07   13.20
   4  -1   4  328.27   16.30
  -4  -1  -4  320.87   15.30
  -4  -1  -4  313.57   15.20
  -4  -1  -4  353.86   15.30
   4  -1   4  324.67   15.60
   4  -1   4  353.06   16.00
   4  -1   4  341.97   15.70
   4  -1   4  337.07   14.40
  -4  -1  -4  324.27   13.70
  -4   1  -5    1.30    1.00
   4   1   5   -1.40    1.60
   4   1   5   -0.60    1.80
  -4   1  -5    2.00    2.50
  -4   1  -5   -0.90    2.00
  -4   1  -5    2.10    2.30
  -4   1  -5    2.10    2.70
  -4   1  -5    2.70    2.40
   4   1   5   -3.80    1.90
   4   1   5   -1.20    1.90
  -4   1  -5    4.10    3.30
  -4   1  -5    0.80    2.10
   4   1   5    1.40    0.80
  -4  -1  -5   -0.20    1.90
  -4  -1  -5    0.50    1.70
   4  -1   5    3.00    2.60
   4  -1   5   -1.90    1.20
  -4  -1  -5    1.50    1.50
   4  -1   5    2.40    2.90
  -4  -1  -5   -3.20    2.00
   4  -1   5   -1.50    1.80
  -4  -1  -5   -0.90    1.50
   4  -1   5   -1.20    1.80
  -4  -1  -5    0.70    2.50
  -4  -1  -5   -2.10    1.60
   4   1   6   69.39    6.60
  -4   1  -6   80.19    6.50
  -4   1  -6   77.29    4.60
  -4   1  -6   56.29    7.10
  -4   1  -6   73.79    8.20
  -4   1  -6   62.89    7.40
   4   1   6   80.19    7.30
  -4   1  -6   71.89    7.00
   4   1   6   61.69    6.40
   4   1   6   69.69    6.90
  -4   1  -6   61.39    6.40
   4   1   6   70.39    4.10
  -4   1  -6   80.49    6.90
   4  -1   6   73.59    6.80
   4  -1   6   76.09    7.10
  -4  -1  -6   75.99    6.30
  -4  -1  -6   72.79    4.10
  -4  -1  -6   69.09    5.10
  -4  -1  -6   75.49    7.10
  -4  -1  -6   78.39    8.40
  -4  -1  -6   73.29    7.00
   4  -1   6   69.39    5.80
   4  -1   6   71.99    7.40
   4  -1   6   73.09    7.10
  -4  -1  -6   73.79    5.70
  -4  -1  -6   69.59    6.10
   4   1   7  117.19    9.30
  -4   1  -7  104.09    9.00
   4   1   7   89.19    8.10
  -4   1  -7   87.99    5.70
  -4   1  -7   80.99    8.20
  -4   1  -7   87.69    7.50
   4   1   7  109.89    9.50
  -4   1  -7  102.39    9.00
  -4   1  -7  104.69    9.50
   4   1   7   96.49    8.70
   4   1   7   95.89    5.50
  -4   1  -7   95.39    8.10
  -4  -1  -7  101.99    7.70
  -4  -1  -7   92.49    4.70
   4  -1   7  102.09    9.20
  -4  -1  -7  101.89    6.70
  -4  -1  -7  110.69    8.80
  -4  -1  -7   96.49    8.60
  -4  -1  -7   99.89    7.50
   4  -1   7   93.39    8.70
   4  -1   7   88.89    6.90
   4  -1   7  100.59   10.20
  -4  -1  -7  101.29    8.00
   4  -1   7   90.59    8.30
  -4  -1  -7  109.29   10.40
   4   1   8    5.80    3.40
   4   1   8   -4.90    2.90
  -4   1  -8   -0.10    3.20
  -4   1  -8    1.60    2.30
   4   1   8    3.60    2.10
  -4   1  -8    1.00    2.80
  -4   1  -8    0.40    3.70
  -4   1  -8   -1.40    4.60
  -4   1  -8    3.50    3.90
   4   1   8    0.70    4.00
  -4   1  -8   -2.70    3.60
   4  -1   8    3.90    4.70
  -4  -1  -8   -0.30    3.60
   4  -1   8   -0.40    4.20
  -4  -1  -8    4.70    3.10
   4  -1   8    4.10    5.00
  -4  -1  -8    5.50    3.40
  -4  -1  -8    1.70    2.60
   4  -1   8    1.10    3.10
  -4  -1  -8    2.00    4.50
   4  -1   8   -1.30    2.70
   4  -1   8    4.70    3.60
  -4  -1  -8   -1.10    3.10
  -4   1  -9   15.90    5.30
   4   1   9    9.20    2.60
  -4   1  -9   18.90    5.70
   4   1   9   16.80    6.20
   4   1   9   13.20    5.20
  -4   1  -9    9.80    4.50
   4   1   9    9.50    5.50
  -4  -1  -9   12.40    5.00
  -4  -1  -9   14.50    4.00
  -4  -1  -9    4.40    4.20
   4  -1   9   10.00    3.30
  -4  -1  -9   11.30    3.90
   4  -1   9   17.70    7.00
   4  -1   9    4.70    4.50
   4  -1   9   11.80    4.30
  -4  -1  -9   15.80    4.20
   4   1  10    3.10    5.80
  -4   1 -10   14.80    5.60
  -4   1 -10    7.80    5.30
  -4   1 -10   18.60    6.60
   4   1  10   17.00    6.20
   4  -1  10    5.30    4.60
  -4  -1 -10    4.50    4.20
   4  -1  10   10.60    3.70
  -4  -1 -10   12.30    5.30
   4  -1  10   10.30    4.70
  -4  -1 -10    6.90    5.00
  -4   1 -11   69.29   12.20
  -4   1 -11   57.59    9.40
  -4   1 -11   84.09   11.00
   4   1  11   70.49   10.20
   4   1  11   71.89   11.80
  -4  -1 -11   51.59    9.80
   4  -1  11   56.59   10.30
  -4  -1 -11   52.19    8.50
  -4  -1 -11   61.09    8.70
   4  -1  11   64.19   10.10
  -4   1 -12   -4.30    6.70
  -4   1 -12    4.50    7.80
  -4   1 -12   -4.90    5.80
   4   1  12    2.90    7.10
   4   1  12    6.10    6.20
  -4  -1 -12    6.10    7.30
  -4  -1 -12    2.20    6.90
   4  -1  12   -0.20    6.10
   4  -1  12   14.40    8.20
  -4   1 -13    9.20    8.50
   4   1  13    2.30    6.40
   4   1  13   -5.80    6.90
  -4   1 -13   -0.60    7.20
  -4  -1 -13    0.90    7.30
   4  -1  13   -7.40    6.20
   4  -1  13    7.40   10.40
   4   1  14   19.10    9.30
  -4   1 -14   -0.30    8.50
  -4  -1 -14   19.80   12.30
   4  -1  14   15.00    8.80
   4  -1  14   16.50   11.20
  -4   2  15   11.20   10.40
  -4   2  15   13.80    8.00
  -4   2  15    6.50    6.90
   4   2 -15   15.00   11.50
   4   2 -15    3.50   10.50
  -4  -2  15   12.20   10.80
   4  -2 -15    5.60    8.90
   4  -2 -15   10.50   11.30
   4   2 -14   12.30    8.50
  -4   2  14   16.30    9.40
   4   2 -14    6.90    7.90
  -4   2  14    8.80    7.10
  -4   2  14    8.00    7.10
  -4  -2  14    4.10    8.10
   4  -2 -14   14.90    7.90
  -4  -2  14   12.70    8.00
  -4  -2  14    5.70    7.00
   4  -2 -14   14.70    8.50
  -4   2  13  117.39   14.40
   4   2 -13  104.19   13.20
   4   2 -13   87.19   12.60
  -4   2  13   82.69   11.80
  -4   2  13  112.29   13.30
  -4  -2  13   76.39   11.10
  -4  -2  13   82.29   11.30
   4  -2 -13   97.79   12.60
  -4  -2  13   87.89   10.60
   4  -2 -13   59.79   10.50
  -4   2  12   34.30    8.00
  -4   2  12   40.10    8.70
   4   2 -12   24.70    7.50
   4   2 -12   41.60    8.80
  -4   2  12   21.30    7.40
  -4  -2  12   24.50    6.70
  -4  -2  12   27.60    6.60
  -4  -2  12   32.50    7.10
  -4  -2  12   36.90    6.10
   4  -2 -12   23.40    7.40
   4  -2 -12   32.00    7.20
  -4   2  11   12.30    4.40
   4   2 -11   16.90    5.80
  -4   2  11   16.90    6.00
  -4   2  11   16.00    5.00
   4   2 -11   12.20    6.20
   4   2 -11   16.80    6.30
  -4  -2  11   18.80    4.80
  -4  -2  11   16.40    5.10
  -4  -2  11   19.60    7.50
  -4  -2  11   12.50    5.60
   4  -2 -11   14.60    4.90
  -4   2  10   20.90    5.70
   4   2 -10   11.50    5.40
   4   2 -10   20.30    6.20
   4   2 -10   20.90    5.60
  -4   2  10   23.40    5.60
  -4   2  10   28.40    6.30
  -4  -2  10    9.70    5.10
   4  -2 -10   20.20    4.00
  -4  -2  10   21.80    4.70
  -4  -2  10   15.40    6.40
  -4  -2  10   32.40    6.40
   4  -2 -10   23.80    6.20
  -4  -2  10   16.80    4.60
   4  -2 -10   19.80    5.30
  -4   2   9   17.30    9.10
   4   2  -9   20.30    4.90
   4   2  -9   22.90    6.50
  -4   2   9   27.30    6.00
   4   2  -9   37.30    6.00
  -4   2   9   30.30    5.50
   4   2  -9   20.20    6.30
   4   2  -9   24.30    6.20
   4   2  -9   23.80    4.90
  -4   2   9   22.40    4.60
  -4   2   9   29.30    6.40
  -4  -2   9   34.70    7.10
  -4  -2   9   22.40    5.30
  -4  -2   9   36.80    5.20
  -4  -2   9   31.10    5.60
   4  -2  -9   27.50    4.10
   4  -2  -9   23.50    4.00
   4  -2  -9   24.30    5.60
   4  -2  -9   24.70    5.50
  -4  -2   9   22.10    5.60
   4  -2  -9   33.30    7.00
   4  -2  -9   29.00    6.20
   4   2  -8  168.08   12.60
   4   2  -8  152.18   10.20
  -4   2   8  130.29   12.90
   4   2  -8  160.78    9.80
  -4   2   8  145.09   12.20
   4   2  -8  141.09   10.70
  -4   2   8  173.28   10.60
   4   2  -8  152.38   14.40
  -4   2   8  145.99   10.60
   4   2  -8  141.59   11.00
  -4   2   8  138.89   10.60
   4  -2  -8  143.19   10.50
  -4  -2   8  126.99   10.40
   4  -2  -8  143.79    8.40
  -4  -2   8  153.28   10.40
  -4  -2   8  148.19   10.80
  -4  -2   8  149.88    9.00
   4  -2  -8  154.38    7.90
   4  -2  -8  153.88   11.40
  -4  -2   8  143.99   11.60
  -4   2   7   -2.00    4.20
   4   2  -7    3.70    3.40
   4   2  -7    2.10    2.00
  -4   2   7    1.00    2.70
   4   2  -7    1.50    2.90
   4   2  -7    1.70    2.80
   4   2  -7    3.80    2.90
   4   2  -7   -2.30    2.40
  -4   2   7    1.10    2.10
  -4   2   7    2.30    2.50
  -4   2   7    0.90    2.40
  -4  -2   7    1.80    3.00
   4  -2  -7    4.80    2.60
   4  -2  -7   -0.10    1.50
  -4  -2   7    0.90    2.40
   4  -2  -7    0.90    1.60
  -4  -2   7    4.80    1.70
  -4  -2   7    1.30    2.70
  -4  -2   7   -1.80    3.00
   4  -2  -7    3.20    2.80
  -4  -2   7    1.20    2.40
   4  -2  -7    0.90    2.70
   4  -2  -7    5.40    3.80
   4   2  -6    3.90    2.90
  -4   2   6    7.30    2.80
   4   2  -6    6.10    2.40
   4   2  -6   19.20    5.00
  -4   2   6    8.30    3.00
   4   2  -6    6.40    3.00
  -4   2   6    7.10    3.00
   4   2  -6    8.90    4.00
  -4   2   6    5.50    2.00
  -4   2   6    4.50    5.00
   4   2  -6    5.20    1.90
   4   2  -6    2.40    2.60
   4  -2  -6    3.60    1.70
  -4  -2   6    7.80    2.00
  -4  -2   6   11.60    2.90
  -4  -2   6    4.30    2.50
   4  -2  -6    3.50    3.10
   4  -2  -6    1.90    2.40
  -4  -2   6    6.00    2.50
   4  -2  -6    6.90    2.50
   4  -2  -6    7.40    2.30
  -4  -2   6   10.80    3.40
  -4  -2   6    7.00    2.90
  -4   2   5   44.90    4.60
   4   2  -5   61.39    6.20
   4   2  -5   52.29    6.30
   4   2  -5   45.10    3.50
  -4   2   5   46.70    4.00
   4   2  -5   38.80    5.60
   4   2  -5   40.00    5.00
  -4   2   5   44.70    5.20
  -4   2   5   41.50    5.40
   4   2  -5   48.20    5.20
  -4   2   5   55.19    7.80
   4   2  -5   48.30    5.30
  -4   2   5   46.70    4.70
  -4  -2   5   44.50    4.40
  -4  -2   5   54.19    5.10
   4  -2  -5   51.29    4.60
  -4  -2   5   47.50    4.50
   4  -2  -5   44.50    4.60
   4  -2  -5   46.90    4.70
   4  -2  -5   44.80    5.90
  -4  -2   5   46.80    5.50
  -4  -2   5   45.10    6.00
  -4  -2   5   45.50    3.50
   4  -2  -5   44.90    3.80
   4   2  -4  120.29    8.40
   4   2  -4  126.39    7.30
   4   2  -4  141.29    8.60
   4   2  -4  124.09    7.40
  -4   2   4  130.79    6.90
   4   2  -4  107.69    7.80
   4   2  -4  114.99    5.60
  -4   2   4  125.39    7.30
[truncated: 965,221 more chars]
